# Supplementary material for: Supernumerary B chromosomes of Aegilops speltoides undergo precise elimination in roots early in embryo development
Source: Nat Commun. 2020 Jun 2;11:2764. doi: 10.1038/s41467-020-16594-x (PMC7265534; doi:10.1038/s41467-020-16594-x)
Supplement: Supplementary file 5 — Supplementary Data 1 [file 41467_2020_16594_MOESM5_ESM.xlsx]

## Sheet: Supplmentary Data 1
Supplementary Data 1. List of validated B chromosome genes with names.
#gene ID Aeg. speltoides	contig ID	chrom. assignment (T.aestivum B genome)
AEGSP_Katzir_IPKv1_gene_21	contig_1001423	chr5B
AEGSP_Katzir_IPKv1_gene_173	contig_101472	chr6B
AEGSP_Katzir_IPKv1_gene_265	contig_102188	chr5B
AEGSP_Katzir_IPKv1_gene_323	contig_102606	chr6B
AEGSP_Katzir_IPKv1_gene_510	contig_104102	.
AEGSP_Katzir_IPKv1_gene_591	contig_104731	.
AEGSP_Katzir_IPKv1_gene_626	contig_105089	chr6B
AEGSP_Katzir_IPKv1_gene_690	contig_105720	.
AEGSP_Katzir_IPKv1_gene_722	contig_1060293	.
AEGSP_Katzir_IPKv1_gene_972	contig_1083274	chr1B
AEGSP_Katzir_IPKv1_gene_1147	contig_109913	chr7B
AEGSP_Katzir_IPKv1_gene_1198	contig_1103701	chr1B
AEGSP_Katzir_IPKv1_gene_1199	contig_1103768	.
AEGSP_Katzir_IPKv1_gene_1346	contig_1117612	chr4B
AEGSP_Katzir_IPKv1_gene_1373	contig_11203	chr1B
AEGSP_Katzir_IPKv1_gene_1510	contig_11341	chr3B
AEGSP_Katzir_IPKv1_gene_1841	contig_1174930	chr7B
AEGSP_Katzir_IPKv1_gene_1852	contig_1176381	chr3B
AEGSP_Katzir_IPKv1_gene_1974	contig_1192927	chr3B
AEGSP_Katzir_IPKv1_gene_2032	contig_1199561	.
AEGSP_Katzir_IPKv1_gene_2076	contig_120343	chr2B
AEGSP_Katzir_IPKv1_gene_2342	contig_123470	chr4B
AEGSP_Katzir_IPKv1_gene_2343	contig_123470	chr4B
AEGSP_Katzir_IPKv1_gene_2489	contig_1254865	chrUn
AEGSP_Katzir_IPKv1_gene_2552	contig_126242	chr7B
AEGSP_Katzir_IPKv1_gene_2566	contig_126418	chr4B
AEGSP_Katzir_IPKv1_gene_2635	contig_127637	chr4B
AEGSP_Katzir_IPKv1_gene_2643	contig_1277452	chr6B
AEGSP_Katzir_IPKv1_gene_2641	contig_12774	chr5B
AEGSP_Katzir_IPKv1_gene_2684	contig_128289	chrUn
AEGSP_Katzir_IPKv1_gene_2851	contig_1306887	.
AEGSP_Katzir_IPKv1_gene_2865	contig_130990	chr6B
AEGSP_Katzir_IPKv1_gene_3124	contig_1347	.
AEGSP_Katzir_IPKv1_gene_3427	contig_139895	chr4B
AEGSP_Katzir_IPKv1_gene_3499	contig_1409595	chr6B
AEGSP_Katzir_IPKv1_gene_3430	contig_140	ptDNA
AEGSP_Katzir_IPKv1_gene_3432	contig_140	ptDNA
AEGSP_Katzir_IPKv1_gene_3433	contig_140	ptDNA
AEGSP_Katzir_IPKv1_gene_3434	contig_140	ptDNA
AEGSP_Katzir_IPKv1_gene_3435	contig_140	ptDNA
AEGSP_Katzir_IPKv1_gene_3436	contig_140	ptDNA
AEGSP_Katzir_IPKv1_gene_3437	contig_140	ptDNA
AEGSP_Katzir_IPKv1_gene_3440	contig_140	ptDNA
AEGSP_Katzir_IPKv1_gene_3507	contig_14106	chr6B
AEGSP_Katzir_IPKv1_gene_3525	contig_141177	chr6B
AEGSP_Katzir_IPKv1_gene_3634	contig_143337	chr3B
AEGSP_Katzir_IPKv1_gene_3691	contig_144390	chr3B
AEGSP_Katzir_IPKv1_gene_3741	contig_1453528	chr2B
AEGSP_Katzir_IPKv1_gene_4057	contig_150820	chr7B
AEGSP_Katzir_IPKv1_gene_4139	contig_1520490	chr3B
AEGSP_Katzir_IPKv1_gene_4434	contig_156147	chr7B
AEGSP_Katzir_IPKv1_gene_4463	contig_156710	chr6B
AEGSP_Katzir_IPKv1_gene_4480	contig_156936	chr6B
AEGSP_Katzir_IPKv1_gene_4481	contig_156939	chr2B
AEGSP_Katzir_IPKv1_gene_4579	contig_15842	chr3B
AEGSP_Katzir_IPKv1_gene_4653	contig_159693	chr6B
AEGSP_Katzir_IPKv1_gene_4639	contig_1596	mtDNA
AEGSP_Katzir_IPKv1_gene_4640	contig_1596	mtDNA
AEGSP_Katzir_IPKv1_gene_4641	contig_1596	mtDNA
AEGSP_Katzir_IPKv1_gene_4702	contig_160595	chr7B
AEGSP_Katzir_IPKv1_gene_4744	contig_161364	chrUn
AEGSP_Katzir_IPKv1_gene_4861	contig_163343	chr7B
AEGSP_Katzir_IPKv1_gene_5149	contig_16910	chr1B
AEGSP_Katzir_IPKv1_gene_5210	contig_170399	chr3B
AEGSP_Katzir_IPKv1_gene_5298	contig_17235	chr2B
AEGSP_Katzir_IPKv1_gene_5479	contig_176725	chr3B
AEGSP_Katzir_IPKv1_gene_5589	contig_1788	chrUn
AEGSP_Katzir_IPKv1_gene_5659	contig_18027	chr4B
AEGSP_Katzir_IPKv1_gene_5734	contig_181456	chr7B
AEGSP_Katzir_IPKv1_gene_6014	contig_187195	chr2B
AEGSP_Katzir_IPKv1_gene_6111	contig_18891	chr7B
AEGSP_Katzir_IPKv1_gene_6157	contig_1899	mtDNA
AEGSP_Katzir_IPKv1_gene_6282	contig_192168	.
AEGSP_Katzir_IPKv1_gene_6326	contig_193032	chr6B
AEGSP_Katzir_IPKv1_gene_6346	contig_193459	chrUn
AEGSP_Katzir_IPKv1_gene_6347	contig_193461	chr1B
AEGSP_Katzir_IPKv1_gene_6762	contig_2020	chr7B
AEGSP_Katzir_IPKv1_gene_6925	contig_206096	chr3B
AEGSP_Katzir_IPKv1_gene_7320	contig_214425	chr3B
AEGSP_Katzir_IPKv1_gene_7347	contig_215069	chr3B
AEGSP_Katzir_IPKv1_gene_7424	contig_21665	chr5B
AEGSP_Katzir_IPKv1_gene_7463	contig_217800	chr5B
AEGSP_Katzir_IPKv1_gene_7509	contig_218447	chr3B
AEGSP_Katzir_IPKv1_gene_7544	contig_219180	.
AEGSP_Katzir_IPKv1_gene_7545	contig_219202	chr5B
AEGSP_Katzir_IPKv1_gene_7994	contig_229198	chr5B
AEGSP_Katzir_IPKv1_gene_8122	contig_23170	chr6B
AEGSP_Katzir_IPKv1_gene_8242	contig_234300	chr1B
AEGSP_Katzir_IPKv1_gene_8493	contig_23919	chr2B
AEGSP_Katzir_IPKv1_gene_8748	contig_244404	chr5B
AEGSP_Katzir_IPKv1_gene_8772	contig_2448	chr2B
AEGSP_Katzir_IPKv1_gene_8886	contig_247209	chr6B
AEGSP_Katzir_IPKv1_gene_9245	contig_256010	chr5B
AEGSP_Katzir_IPKv1_gene_9337	contig_25819	chr7B
AEGSP_Katzir_IPKv1_gene_9452	contig_260394	chr2B
AEGSP_Katzir_IPKv1_gene_9621	contig_264915	chr2B
AEGSP_Katzir_IPKv1_gene_9659	contig_265546	chr3B
AEGSP_Katzir_IPKv1_gene_9695	contig_266089	chr5B
AEGSP_Katzir_IPKv1_gene_9828	contig_269391	chr7B
AEGSP_Katzir_IPKv1_gene_9915	contig_271311	chr1B
AEGSP_Katzir_IPKv1_gene_10098	contig_27515	chr3B
AEGSP_Katzir_IPKv1_gene_10561	contig_285900	chr3B
AEGSP_Katzir_IPKv1_gene_10328	contig_28	mtDNA
AEGSP_Katzir_IPKv1_gene_10329	contig_28	mtDNA
AEGSP_Katzir_IPKv1_gene_10330	contig_28	mtDNA
AEGSP_Katzir_IPKv1_gene_10331	contig_28	mtDNA
AEGSP_Katzir_IPKv1_gene_11206	contig_30110	chr4B
AEGSP_Katzir_IPKv1_gene_11316	contig_303563	chr1B
AEGSP_Katzir_IPKv1_gene_11720	contig_313713	chr7B
AEGSP_Katzir_IPKv1_gene_12341	contig_3288	chr2B
AEGSP_Katzir_IPKv1_gene_12446	contig_331408	chr5B
AEGSP_Katzir_IPKv1_gene_12512	contig_332882	chr7B
AEGSP_Katzir_IPKv1_gene_12539	contig_333525	chr3B
AEGSP_Katzir_IPKv1_gene_12574	contig_334421	chr2B
AEGSP_Katzir_IPKv1_gene_12606	contig_335285	chr5B
AEGSP_Katzir_IPKv1_gene_13357	contig_353749	chr3B
AEGSP_Katzir_IPKv1_gene_13469	contig_356283	chr7B
AEGSP_Katzir_IPKv1_gene_13745	contig_364426	chr6B
AEGSP_Katzir_IPKv1_gene_13809	contig_365817	chr2B
AEGSP_Katzir_IPKv1_gene_13871	contig_367249	chr1B
AEGSP_Katzir_IPKv1_gene_13892	contig_367639	chr3B
AEGSP_Katzir_IPKv1_gene_13992	contig_370373	chr2B
AEGSP_Katzir_IPKv1_gene_14090	contig_372718	chr4B
AEGSP_Katzir_IPKv1_gene_14093	contig_372759	chr3B
AEGSP_Katzir_IPKv1_gene_14164	contig_374635	chr5B
AEGSP_Katzir_IPKv1_gene_14436	contig_382242	chr6B
AEGSP_Katzir_IPKv1_gene_14606	contig_386527	chr7B
AEGSP_Katzir_IPKv1_gene_14621	contig_386904	chr4B
AEGSP_Katzir_IPKv1_gene_14623	contig_386921	chr5B
AEGSP_Katzir_IPKv1_gene_14786	contig_390550	chr2B
AEGSP_Katzir_IPKv1_gene_14990	contig_39608	chr7B
AEGSP_Katzir_IPKv1_gene_15025	contig_39701	chr5B
AEGSP_Katzir_IPKv1_gene_15489	contig_408298	.
AEGSP_Katzir_IPKv1_gene_15593	contig_411310	chr4B
AEGSP_Katzir_IPKv1_gene_15709	contig_41447	chr6B
AEGSP_Katzir_IPKv1_gene_15728	contig_415039	chr1B
AEGSP_Katzir_IPKv1_gene_16108	contig_426053	chr1B
AEGSP_Katzir_IPKv1_gene_16123	contig_426399	chr7B
AEGSP_Katzir_IPKv1_gene_16169	contig_427566	.
AEGSP_Katzir_IPKv1_gene_16247	contig_429929	.
AEGSP_Katzir_IPKv1_gene_16263	contig_430388	chr4B
AEGSP_Katzir_IPKv1_gene_16418	contig_434824	chr3B
AEGSP_Katzir_IPKv1_gene_16568	contig_439	mtDNA
AEGSP_Katzir_IPKv1_gene_16569	contig_439	mtDNA
AEGSP_Katzir_IPKv1_gene_16570	contig_439	mtDNA
AEGSP_Katzir_IPKv1_gene_16571	contig_439	mtDNA
AEGSP_Katzir_IPKv1_gene_16731	contig_443638	chr6B
AEGSP_Katzir_IPKv1_gene_17374	contig_4628	chr2B
AEGSP_Katzir_IPKv1_gene_17670	contig_471647	chr2B
AEGSP_Katzir_IPKv1_gene_17757	contig_47412	chr1B
AEGSP_Katzir_IPKv1_gene_17761	contig_474317	chr3B
AEGSP_Katzir_IPKv1_gene_17853	contig_477296	chr4B
AEGSP_Katzir_IPKv1_gene_18324	contig_492127	chr5B
AEGSP_Katzir_IPKv1_gene_18618	contig_501257	.
AEGSP_Katzir_IPKv1_gene_18721	contig_50423	chr5B
AEGSP_Katzir_IPKv1_gene_18747	contig_50502	chr7B
AEGSP_Katzir_IPKv1_gene_19062	contig_514923	chr3B
AEGSP_Katzir_IPKv1_gene_19409	contig_525655	.
AEGSP_Katzir_IPKv1_gene_19437	contig_526340	chr5B
AEGSP_Katzir_IPKv1_gene_19456	contig_527352	chr4B
AEGSP_Katzir_IPKv1_gene_19562	contig_530448	chrUn
AEGSP_Katzir_IPKv1_gene_20117	contig_549657	chr7B
AEGSP_Katzir_IPKv1_gene_20203	contig_552296	chr3B
AEGSP_Katzir_IPKv1_gene_20349	contig_55695	chrUn
AEGSP_Katzir_IPKv1_gene_20428	contig_559878	chr1B
AEGSP_Katzir_IPKv1_gene_20525	contig_56238	chr6B
AEGSP_Katzir_IPKv1_gene_20681	contig_567372	chr7B
AEGSP_Katzir_IPKv1_gene_20854	contig_573374	chr2B
AEGSP_Katzir_IPKv1_gene_20967	contig_578041	chr2B
AEGSP_Katzir_IPKv1_gene_21188	contig_585708	chr6B
AEGSP_Katzir_IPKv1_gene_21832	contig_608679	chr1B
AEGSP_Katzir_IPKv1_gene_22045	contig_617900	chr5B
AEGSP_Katzir_IPKv1_gene_22234	contig_625732	.
AEGSP_Katzir_IPKv1_gene_22322	contig_629518	chr7B
AEGSP_Katzir_IPKv1_gene_22342	contig_630088	chr3B
AEGSP_Katzir_IPKv1_gene_22431	contig_6335	chr6B
AEGSP_Katzir_IPKv1_gene_22513	contig_636667	chr1B
AEGSP_Katzir_IPKv1_gene_22595	contig_639808	chr7B
AEGSP_Katzir_IPKv1_gene_22702	contig_64344	.
AEGSP_Katzir_IPKv1_gene_22768	contig_6458	chr7B
AEGSP_Katzir_IPKv1_gene_22898	contig_65139	chr4B
AEGSP_Katzir_IPKv1_gene_22909	contig_651816	chr6B
AEGSP_Katzir_IPKv1_gene_22945	contig_65364	chr5B
AEGSP_Katzir_IPKv1_gene_23064	contig_658125	.
AEGSP_Katzir_IPKv1_gene_23162	contig_663040	.
AEGSP_Katzir_IPKv1_gene_23231	contig_666448	chr4B
AEGSP_Katzir_IPKv1_gene_23287	contig_668778	chr1B
AEGSP_Katzir_IPKv1_gene_23295	contig_669094	chr6B
AEGSP_Katzir_IPKv1_gene_23505	contig_677067	chr7B
AEGSP_Katzir_IPKv1_gene_23549	contig_6793	chr1B
AEGSP_Katzir_IPKv1_gene_23680	contig_68450	chr5B
AEGSP_Katzir_IPKv1_gene_23992	contig_69691	chr6B
AEGSP_Katzir_IPKv1_gene_24001	contig_697313	chr5B
AEGSP_Katzir_IPKv1_gene_24357	contig_711866	chr3B
AEGSP_Katzir_IPKv1_gene_24373	contig_7124	chrUn
AEGSP_Katzir_IPKv1_gene_24532	contig_719052	chr3B
AEGSP_Katzir_IPKv1_gene_24604	contig_72214	chr3B
AEGSP_Katzir_IPKv1_gene_24931	contig_737667	chr5B
AEGSP_Katzir_IPKv1_gene_25150	contig_749174	chr3B
AEGSP_Katzir_IPKv1_gene_25233	contig_753159	chr2B
AEGSP_Katzir_IPKv1_gene_25261	contig_754555	chr3B
AEGSP_Katzir_IPKv1_gene_25320	contig_757678	.
AEGSP_Katzir_IPKv1_gene_25403	contig_7618	chr6B
AEGSP_Katzir_IPKv1_gene_25504	contig_7671	mtDNA
AEGSP_Katzir_IPKv1_gene_25605	contig_772119	chr3B
AEGSP_Katzir_IPKv1_gene_25892	contig_786717	chr1B
AEGSP_Katzir_IPKv1_gene_25944	contig_78938	chr3B
AEGSP_Katzir_IPKv1_gene_25962	contig_790434	chr3B
AEGSP_Katzir_IPKv1_gene_26170	contig_80239	chr4B
AEGSP_Katzir_IPKv1_gene_26338	contig_811562	chr6B
AEGSP_Katzir_IPKv1_gene_26372	contig_813112	chr3B
AEGSP_Katzir_IPKv1_gene_26408	contig_814499	chr2B
AEGSP_Katzir_IPKv1_gene_26646	contig_82629	chr7B
AEGSP_Katzir_IPKv1_gene_26656	contig_82676	chrUn
AEGSP_Katzir_IPKv1_gene_26679	contig_827990	chr1B
AEGSP_Katzir_IPKv1_gene_27136	contig_856724	.
AEGSP_Katzir_IPKv1_gene_27594	contig_883118	.
AEGSP_Katzir_IPKv1_gene_27627	contig_88532	chr2B
AEGSP_Katzir_IPKv1_gene_27739	contig_893095	chr6B
AEGSP_Katzir_IPKv1_gene_27876	contig_9019	chr7B
AEGSP_Katzir_IPKv1_gene_28022	contig_9104	chrUn
AEGSP_Katzir_IPKv1_gene_28070	contig_913278	.
AEGSP_Katzir_IPKv1_gene_28162	contig_91928	chrUn
AEGSP_Katzir_IPKv1_gene_28244	contig_92474	chr6B
AEGSP_Katzir_IPKv1_gene_28312	contig_929709	chr7B
AEGSP_Katzir_IPKv1_gene_28634	contig_95354	chr6B
AEGSP_Katzir_IPKv1_gene_28741	contig_96219	chr4B
AEGSP_Katzir_IPKv1_gene_29173	contig_995665	chrUn
AEGSP_Katzir_IPKv1_gene_29186	contig_99652	chr3B
