# Supplementary material for: Supernumerary B chromosomes of Aegilops speltoides undergo precise elimination in roots early in embryo development
Source: Nat Commun. 2020 Jun 2;11:2764. doi: 10.1038/s41467-020-16594-x (PMC7265534; doi:10.1038/s41467-020-16594-x)
Supplement: Supplementary file 6 — Supplementary Data 2 [file 41467_2020_16594_MOESM6_ESM.xlsx]

## Sheet: Supplementary Data 2
Supplementary Data 2. BLASTN results based on alignment of Ae. speltoides B-chromosome related genes against root-specific barley genes.
BLASTN 2.2.23+ (IPK Barley Blast Server)
229 B-chromosome related genes (Ae.speltoides) against all Barley HC transcripts (May 2016)
Database: 160517_Hv_IBSC_PGSB_r1_transcripts_HighConf_REPR_annotation.fasta (39,734 sequences; 59,562,803 total letters)
Query	Subject	Score	Identities (Query length)	Percentage	Expect	ROO1 (FPKM )	ROO2 (FPKM )	Annotation
AEGSP_Katzir_IPKv1_gene_10331	HORVU2Hr1G004420.1	116	162/227 (387)	71	2e-25	4.2	0.1	HORVU2Hr1G004420|chr2H:9808990-9810524|HC_G|ATP synthase subunit alpha|GO:0005524, GO:0015986, GO:0015991, GO:0015992, GO:0016820, GO:0033178, GO:0045261, GO:0046034, GO:0046933, GO:0046961|PF00006, PF00306, PF02874|IPR000194, IPR000793, IPR004100, IPR005294, IPR020003, IPR023366, IPR027417|CDS=1-1530
AEGSP_Katzir_IPKv1_gene_13871	HORVU2Hr1G109440.1	549	481/599 (639)	80	1e-155	11.9	31.3	HORVU2Hr1G109440|chr2H:716608408-716611636|HC_G|Cytochrome P450 superfamily protein|GO:0005506, GO:0016705, GO:0020037, GO:0055114|PF00067|IPR001128, IPR002401, IPR017972|CDS=225-1829
AEGSP_Katzir_IPKv1_gene_14093	HORVU4Hr1G081420.1	53.6	65/89 (3411)	73	1e-05	4.4	5.4	HORVU4Hr1G081420|chr4H:619273157-619275385|HC_G|4-coumarate:CoA ligase 2|GO:0003824, GO:0008152|PF00501, PF13193|IPR000873, IPR020845, IPR025110|CDS=152-1801
AEGSP_Katzir_IPKv1_gene_19062	HORVU2Hr1G021430.2	178	191/253 (483)	75	7e-44	2.8	2.1	HORVU2Hr1G021430|chr2H:60914679-60915857|HC_G|Short-chain dehydrogenase reductase 2a|none|PF13561|IPR002347, IPR016040|CDS=1-1002
AEGSP_Katzir_IPKv1_gene_20203	HORVU5Hr1G074810.3	42.8	31/36 (963)	86	0.007	0	1.8	HORVU5Hr1G074810|chr5H:544958566-544961380|HC_G|NAC domain protein,|GO:0003677, GO:0006355|PF02365|IPR003441|CDS=271-1362
AEGSP_Katzir_IPKv1_gene_21832	HORVU3Hr1G093280.1	55.4	100/145 (1134)	68	1e-06	4.9	19.1	HORVU3Hr1G093280|chr3H:641647668-641648901|HC_G|Loricrin|none|none|none|CDS=1-705
AEGSP_Katzir_IPKv1_gene_22909	HORVU3Hr1G039250.2	77	146/210 (1023)	69	4e-13	0.3	1	HORVU3Hr1G039250|chr3H:231951983-231953366|HC_TE?|Chromosome 3B, genomic scaffold, cultivar Chinese Spring|GO:0005515|none|IPR001810|CDS=3-341
AEGSP_Katzir_IPKv1_gene_23162	HORVU3Hr1G115700.1	738	690/873 (888)	79	0	3.5	2.6	HORVU3Hr1G115700|chr3H:693652350-693666038|HC_G|ankyrin repeat family protein|GO:0005515|PF12796, PF13962|IPR002110, IPR020683, IPR026961|CDS=194-1939
AEGSP_Katzir_IPKv1_gene_25261	HORVU3Hr1G100310.1	333	630/932 (1071)	67	3e-90	1.3	3.9	HORVU3Hr1G100310|chr3H:663255237-663256945|HC_G|Xylanase inhibitor|none|PF14541, PF14543|IPR021109, IPR032799, IPR032861|CDS=1-1383
AEGSP_Katzir_IPKv1_gene_25944	HORVU4Hr1G072320.2	44.6	68/96 (2355)	70	0.005	8.1	42.5	HORVU4Hr1G072320|chr4H:584395008-584397575|HC_G|FAD/NAD(P)-binding oxidoreductase family protein|GO:0016491, GO:0055114, GO:0071949|PF01494|IPR002938, IPR023753|CDS=55-1290
AEGSP_Katzir_IPKv1_gene_28070	HORVU1Hr1G009070.1	105	192/281 (2796)	68	2e-21	1.3	0.5	HORVU1Hr1G009070|chr1H:20191510-20195380|HC_G|Leucine-rich repeat receptor-like protein kinase family protein|GO:0005515|PF08263|IPR001611, IPR003591, IPR013210, IPR032675|CDS=3-3011
AEGSP_Katzir_IPKv1_gene_29173	HORVU6Hr1G090890.1	856	1498/2160 (2568)	69	0	0.1	29.6	HORVU6Hr1G090890|chr6H:573675672-573685041|HC_G|Disease resistance protein|GO:0043531|PF00931|IPR002182, IPR027417, IPR032675|CDS=254-2962
AEGSP_Katzir_IPKv1_gene_3499	HORVU7Hr1G022110.1	131	114/142 (627)	80	1e-29	7.5	3.8	HORVU7Hr1G022110|chr7H:31954808-31955450|HC_u|undescribed protein|none|none|none
AEGSP_Katzir_IPKv1_gene_4481	HORVU1Hr1G051060.1	316	313/402 (1482)	77	3e-85	0.5	1	HORVU1Hr1G051060|chr1H:379116859-379121201|HC_G|cellulose synthase-like D3|GO:0016020, GO:0016760, GO:0030244|PF03552, PF14570|IPR005150, IPR013083, IPR029044|CDS=46-3486
AEGSP_Katzir_IPKv1_gene_4861	HORVU7Hr1G000010.6	53.6	298/475 (1566)	62	7e-06	3.1	10.3	HORVU7Hr1G000010|chr7H:1342-5864|HC_G|Kelch repeat-containing protein|GO:0005515|PF01344|IPR006652, IPR015916|CDS=3689-4483
AEGSP_Katzir_IPKv1_gene_5149	HORVU2Hr1G004420.1	2672	1501/1514 (1638)	99	0	4.2	0.1	HORVU2Hr1G004420|chr2H:9808990-9810524|HC_G|ATP synthase subunit alpha|GO:0005524, GO:0015986, GO:0015991, GO:0015992, GO:0016820, GO:0033178, GO:0045261, GO:0046034, GO:0046933, GO:0046961|PF00006, PF00306, PF02874|IPR000194, IPR000793, IPR004100, IPR005294, IPR020003, IPR023366, IPR027417
AEGSP_Katzir_IPKv1_gene_5298	HORVU1Hr1G020800.1	123	156/213 (2553)	73	7e-27	34.5	4.3	HORVU1Hr1G020800|chr1H:82780867-82783108|HC_G|Peroxidase superfamily protein|GO:0004601, GO:0006979, GO:0020037, GO:0055114|PF00141|IPR000823, IPR002016, IPR010255, IPR019793, IPR019794|CDS=62-1057
AEGSP_Katzir_IPKv1_gene_6326	HORVU3Hr1G000340.2	96.9	121/165 (747)	73	3e-19	10.8	37.1	HORVU3Hr1G000340|chr3H:680089-683999|HC_G|Cellulose-synthase-like C5|none|PF13641|IPR029044|CDS=783-2723
AEGSP_Katzir_IPKv1_gene_690	HORVU6Hr1G005810.3	55.4	50/63 (4086)	79	5e-06	3.1	8	HORVU6Hr1G005810|chr6H:12816162-12836405|HC_G|expansin B2|GO:0005576, GO:0019953|PF01357, PF03330|IPR005795, IPR007112, IPR007117, IPR007118, IPR009009
AEGSP_Katzir_IPKv1_gene_8886	HORVU3Hr1G039250.2	91.5	128/178 (1335)	71	2e-17	0.3	1	HORVU3Hr1G039250|chr3H:231951983-231953366|HC_TE?|Chromosome 3B, genomic scaffold, cultivar Chinese Spring|GO:0005515|none|IPR001810|CDS=3-341
