# Supplementary material for: Supernumerary B chromosomes of Aegilops speltoides undergo precise elimination in roots early in embryo development
Source: Nat Commun. 2020 Jun 2;11:2764. doi: 10.1038/s41467-020-16594-x (PMC7265534; doi:10.1038/s41467-020-16594-x)
Supplement: Supplementary file 7 — Supplementary Data 3 [file 41467_2020_16594_MOESM7_ESM.xlsx]

## Sheet: Supplementary Data 3
Supplementary Data 3. Transcript isoforms expressed in barley according to the Barley Genome Explorer (Barlex).
Database: 160517_Hv_IBSC_PGSB_r1_transcripts_HighConf_REPR_annotation.fasta (39,734 sequences; 59,562,803 total letters)
EMB	4-day embryos
ROO1	Roots from seedlings (10 cm shoot stage)
LEA	Shoots from seedlings (10 cm shoot stage)
INF1	Young developing inflorescences (5mm)
INF2	Developing inflorescences (1-1.5 cm)
NOD	Developing tillers, 3rd internode (42 DAP)
CAR5	Developing grain (5 DAP)
CAR15	Developing grain (15 DAP)
ETI	Etiolated seedling, dark cond. (10 DAP)
LEM	Inflorescences, lemma (42 DAP)
LOD	Inflorescences, lodicule (42 DAP)
PAL	Dissected inflorescences, palea (42 DAP)
EPI	Epidermal strips (28 DAP)
RAC	Inflorescences, rachis (35 DAP)
ROO2	Roots (28 DAP)
SEN	Senescing leaves (56 DAP)
Values are in FPKM (Fragments per kilobase of exon model per million mapped reads)
	HORVU6Hr1G090890.1	HORVU2Hr1G004420.1	HORVU2Hr1G109440.1	HORVU4Hr1G081420.1	HORVU2Hr1G021430.2	HORVU5Hr1G074810.3	HORVU3Hr1G093280.1	HORVU3Hr1G039250.2	HORVU3Hr1G115700.1	HORVU3Hr1G100310.1	HORVU4Hr1G072320.2	HORVU1Hr1G009070.1	HORVU1Hr1G051060.1	HORVU7Hr1G000010.6	HORVU1Hr1G020800.1	HORVU3Hr1G000340.2	HORVU6Hr1G005810.3
EMB	0	0.1027	49.0556	0.749633	0.561833	0	0.0490333	0.1175	0.272933	2.0143	19.0087	0.0799	1.36847	0.999033	5.4616	11.2071	0
ROO1	0.1144	4.19217	11.8523	4.39623	2.7885	0	4.90987	0.322667	3.50183	1.34243	8.05257	1.27933	0.471833	3.0592	34.5124	10.8411	3.1197
LEA	0	0.0965333	1.05847	0.342667	0	0	0	0.1589	0.0713333	0	0.627333	0.339133	0.101167	0	1.96483	0	0
INF1	0	0	0	0	0	0	0	0	0	0	0	0	0	0	0	0	0
INF2	0.0192333	0.0088	0.0909333	0	0	0	0.0297667	0.1692	0	0	0.0580667	0	0.138633	0.3404	0	0.0109333	0
NOD	0	0.00203333	0.100167	0.0467333	0	0	0	0.0833	0.0144	0	0.294333	0.00146667	0.0151	0.00356667	0.0258333	0	0.0365333
CAR5	0	0	0	0.0308333	0	0	0.0867	0.407467	0	0	0.1718	0	0.0873	0	0.0400667	0	0.4664
CAR15	0	0.0669667	0	0.124467	0	0.195733	0	0.354467	0	0	0.563767	0	0.256033	0.142033	0	1.8238	0
ETI	0	0.00606667	1.0525	0.100167	0	0.0139667	1.12543	0.158933	0	0	0.0830667	0.0269333	0.1529	0.0269	1.0821	0	0
LEM	0	0.0188667	0.214333	0.0343333	0	0.1814	0.490067	0.0880333	0	0	0.34	0	0.141067	0.00853333	0	3.2959	0
LOD	0	0	0.0046	0.0160333	0	0.0618667	0.0319667	0.1178	0	0	0.0825	0	0.0328333	0.0157	0	0.0300333	0
PAL	0	0.0137	0.299367	0.0234333	0	0.103533	0.130233	0.0584	0	0	0.3372	0	0.0313667	0.0282667	0	0.847733	0
EPI	0	0.0097	1.2483	0.0052	0	0	0.0106333	0.3069	0	0	0.267467	0	0.0570333	0.0088	0.283533	0	0
RAC	0.0027	0	0.0309667	0.0339667	0	0.0127	0.110333	0.13	0	0	1.35873	0	0.0809667	0.1037	0	0.0166	0
ROO2	29.558	0.0987333	31.2993	5.4371	2.06907	1.78067	19.0707	1.02243	2.6284	3.8593	42.4587	0.545333	0.9743	10.2917	4.25547	37.0654	8.00817
SEN	0	0.0209333	0.1583	0.492933	0	0	0.3842	0.117833	0	0	0.122967	0.0650333	0.147167	0.0438667	0.0209667	0	0
