# Supplementary material for: Supernumerary B chromosomes of Aegilops speltoides undergo precise elimination in roots early in embryo development
Source: Nat Commun. 2020 Jun 2;11:2764. doi: 10.1038/s41467-020-16594-x (PMC7265534; doi:10.1038/s41467-020-16594-x)
Supplement: Supplementary file 9 — Source Data [file 41467_2020_16594_MOESM9_ESM.xlsx]

## Sheet: Figure 2e
Figure 2e	CENH3 signal volume measurements (μm3) representing the centromere size of A chromosomes and lagging B chromosomes at anaphase.
Number of signal	Cell 1	Cell 2	Cell 3	Cell 4	Cell 5	Cell 6	Cell 7
A chrom. 1	0.567	0.267	0.507	0.23	0.419	0.297	0.359
A chrom. 2	0.584	0.3	0.528	0.232	0.485	0.319	0.393
A chrom. 3	0.601	0.31	0.535	0.237	0.505	0.346	0.408
A chrom. 4	0.646	0.319	0.549	0.239	0.538	0.391	0.431
A chrom. 5	0.472	0.331	0.563	0.262	0.54	0.443	0.447
A chrom. 6	0.472	0.35	0.604	0.304	0.542	0.451	0.461
A chrom. 7	0.545	0.421	0.633	0.322	0.589	0.375	0.475
A chrom. 8	0.573	0.448	0.685	0.3	0.591	0.375	0.45
A chrom. 9	0.573	0.458	0.724	0.3	0.697	0.413	0.45
A chrom. 10	0.576	0.466	0.759	0.338	0.729	0.413	0.475
A chrom. 11	0.576	0.528	0.63	0.338	0.464	0.413	0.475
A chrom. 12	0.576	0.224	0.63	0.38	0.464	0.497	0.45
A chrom. 13	0.357	0.291	0.675	0.38	0.655	0.497	0.45
A chrom. 14	0.384	0.325	0.675	0.38	0.655	0.497	0.45
A chrom. 15	0.433	0.372	0.349	0.226	0.475	0.244	0.302
A chrom. 16	0.54	0.421	0.379	0.257	0.571	0.291	0.319
A chrom. 17	0.54	0.429	0.398	0.259	0.665	0.369	0.351
A chrom. 18	0.54	0.436	0.437	0.321	0.665	0.386	0.352
A chrom. 19	0.54	0.568	0.443	0.3	0.633	0.393	0.374
A chrom. 20	0.526	0.574	0.453	0.3	0.633	0.409	0.382
A chrom. 21	0.526	0.698	0.453	0.32	0.633	0.423	0.387
A chrom. 22	0.526	0.499	0.541	0.32	0.663	0.412	0.395
A chrom. 23	0.526	0.499	0.553	0.352	0.663	0.412	0.436
A chrom. 24	0.526	0.502	0.554	0.352	0.663	0.42	0.442
A chrom. 25		0.502	0.492	0.355	0.655	0.42	0.529
A chrom. 26			0.492	0.355	0.655	0.36	0.328
A chrom. 27			0.5	0.355	0.655	0.36	0.328
A chrom. 28			0.5	0.355	0.655	0.36	0.502
B chrom. 1	0.202	0.42	0.365	0.221	0.575	0.401	0.329
B chrom. 2	0.566	0.48	0.38	0.25	0.589	0.405	0.514
B chrom. 3	0.584	0.506	0.49	0.323	0.651	0.407	0.456
B chrom. 4	0.676	0.757	0.498	0.359	0.714	0.425	0.456
B chrom. 5	0.714		0.552	0.369	0.789
B chrom. 6	0.916		0.59	0.51	0.835
B chrom. 7			0.598	0.33
B chrom. 8			0.601	0.33
B chrom. 9				0.352
B chrom. 10				0.352
B chrom. 11				0.352
B chrom. 12				0.352

## Sheet: Figure 4
Figure 4	Multichromosomal origin of Ae. speltoides B chromosomes
#chromosomes	start	end	value	circos track number	description
1	1	5000000	5	track1	gene positions
1	5000001	10000000	0	track1	gene positions
1	10000001	15000000	0	track1	gene positions
1	15000001	20000000	0	track1	gene positions
1	20000001	25000000	5	track1	gene positions
1	25000001	30000000	5	track1	gene positions
1	30000001	35000000	0	track1	gene positions
1	35000001	40000000	5	track1	gene positions
1	40000001	45000000	5	track1	gene positions
1	45000001	50000000	5	track1	gene positions
1	50000001	55000000	0	track1	gene positions
1	55000001	60000000	0	track1	gene positions
1	60000001	65000000	0	track1	gene positions
1	65000001	70000000	5	track1	gene positions
1	70000001	75000000	0	track1	gene positions
1	75000001	80000000	0	track1	gene positions
1	80000001	85000000	0	track1	gene positions
1	85000001	90000000	0	track1	gene positions
1	90000001	95000000	0	track1	gene positions
1	95000001	100000000	0	track1	gene positions
1	100000001	105000000	0	track1	gene positions
1	105000001	110000000	0	track1	gene positions
1	110000001	115000000	0	track1	gene positions
1	115000001	120000000	0	track1	gene positions
1	120000001	125000000	5	track1	gene positions
1	125000001	130000000	0	track1	gene positions
1	130000001	135000000	0	track1	gene positions
1	135000001	140000000	0	track1	gene positions
1	140000001	145000000	0	track1	gene positions
1	145000001	150000000	0	track1	gene positions
1	150000001	155000000	0	track1	gene positions
1	155000001	160000000	0	track1	gene positions
1	160000001	165000000	0	track1	gene positions
1	165000001	170000000	0	track1	gene positions
1	170000001	175000000	0	track1	gene positions
1	175000001	180000000	0	track1	gene positions
1	180000001	185000000	0	track1	gene positions
1	185000001	190000000	0	track1	gene positions
1	190000001	195000000	0	track1	gene positions
1	195000001	200000000	0	track1	gene positions
1	200000001	205000000	5	track1	gene positions
1	205000001	210000000	0	track1	gene positions
1	210000001	215000000	0	track1	gene positions
1	215000001	220000000	0	track1	gene positions
1	220000001	225000000	0	track1	gene positions
1	225000001	230000000	0	track1	gene positions
1	230000001	235000000	0	track1	gene positions
1	235000001	240000000	0	track1	gene positions
1	240000001	245000000	0	track1	gene positions
1	245000001	250000000	0	track1	gene positions
1	250000001	255000000	0	track1	gene positions
1	255000001	260000000	0	track1	gene positions
1	260000001	265000000	0	track1	gene positions
1	265000001	270000000	0	track1	gene positions
1	270000001	275000000	5	track1	gene positions
1	275000001	280000000	0	track1	gene positions
1	280000001	285000000	0	track1	gene positions
1	285000001	290000000	0	track1	gene positions
1	290000001	295000000	0	track1	gene positions
1	295000001	300000000	0	track1	gene positions
1	300000001	305000000	0	track1	gene positions
1	305000001	310000000	0	track1	gene positions
1	310000001	315000000	0	track1	gene positions
1	315000001	320000000	0	track1	gene positions
1	320000001	325000000	0	track1	gene positions
1	325000001	330000000	0	track1	gene positions
1	330000001	335000000	0	track1	gene positions
1	335000001	340000000	0	track1	gene positions
1	340000001	345000000	0	track1	gene positions
1	345000001	350000000	5	track1	gene positions
1	350000001	355000000	0	track1	gene positions
1	355000001	360000000	0	track1	gene positions
1	360000001	365000000	0	track1	gene positions
1	365000001	370000000	0	track1	gene positions
1	370000001	375000000	0	track1	gene positions
1	375000001	380000000	0	track1	gene positions
1	380000001	385000000	0	track1	gene positions
1	385000001	390000000	0	track1	gene positions
1	390000001	395000000	0	track1	gene positions
1	395000001	400000000	0	track1	gene positions
1	400000001	405000000	0	track1	gene positions
1	405000001	410000000	0	track1	gene positions
1	410000001	415000000	0	track1	gene positions
1	415000001	420000000	0	track1	gene positions
1	420000001	425000000	0	track1	gene positions
1	425000001	430000000	0	track1	gene positions
1	430000001	435000000	0	track1	gene positions
1	435000001	440000000	0	track1	gene positions
1	440000001	445000000	0	track1	gene positions
1	445000001	450000000	0	track1	gene positions
1	450000001	455000000	0	track1	gene positions
1	455000001	460000000	0	track1	gene positions
1	460000001	465000000	0	track1	gene positions
1	465000001	470000000	0	track1	gene positions
1	470000001	475000000	0	track1	gene positions
1	475000001	480000000	5	track1	gene positions
1	480000001	485000000	0	track1	gene positions
1	485000001	490000000	0	track1	gene positions
1	490000001	495000000	0	track1	gene positions
1	495000001	500000000	0	track1	gene positions
1	500000001	505000000	5	track1	gene positions
1	505000001	510000000	0	track1	gene positions
1	510000001	515000000	0	track1	gene positions
1	515000001	520000000	0	track1	gene positions
1	520000001	525000000	0	track1	gene positions
1	525000001	530000000	0	track1	gene positions
1	530000001	535000000	0	track1	gene positions
1	535000001	540000000	0	track1	gene positions
1	540000001	545000000	0	track1	gene positions
1	545000001	550000000	0	track1	gene positions
1	550000001	555000000	0	track1	gene positions
1	555000001	560000000	0	track1	gene positions
1	560000001	565000000	0	track1	gene positions
1	565000001	570000000	0	track1	gene positions
1	570000001	575000000	0	track1	gene positions
1	575000001	580000000	0	track1	gene positions
1	580000001	585000000	0	track1	gene positions
1	585000001	590000000	0	track1	gene positions
1	590000001	595000000	5	track1	gene positions
1	595000001	600000000	0	track1	gene positions
1	600000001	605000000	0	track1	gene positions
1	605000001	610000000	0	track1	gene positions
1	610000001	615000000	0	track1	gene positions
1	615000001	620000000	0	track1	gene positions
1	620000001	625000000	0	track1	gene positions
1	625000001	630000000	0	track1	gene positions
1	630000001	635000000	0	track1	gene positions
1	635000001	640000000	0	track1	gene positions
1	640000001	645000000	0	track1	gene positions
1	645000001	650000000	0	track1	gene positions
1	650000001	655000000	0	track1	gene positions
1	655000001	660000000	0	track1	gene positions
1	660000001	665000000	5	track1	gene positions
1	665000001	670000000	0	track1	gene positions
1	670000001	675000000	0	track1	gene positions
1	675000001	680000000	0	track1	gene positions
1	680000001	685000000	0	track1	gene positions
1	685000001	689851870	0	track1	gene positions
2	1	5000000	0	track1	gene positions
2	5000001	10000000	0	track1	gene positions
2	10000001	15000000	0	track1	gene positions
2	15000001	20000000	0	track1	gene positions
2	20000001	25000000	0	track1	gene positions
2	25000001	30000000	5	track1	gene positions
2	30000001	35000000	0	track1	gene positions
2	35000001	40000000	0	track1	gene positions
2	40000001	45000000	5	track1	gene positions
2	45000001	50000000	0	track1	gene positions
2	50000001	55000000	0	track1	gene positions
2	55000001	60000000	0	track1	gene positions
2	60000001	65000000	0	track1	gene positions
2	65000001	70000000	0	track1	gene positions
2	70000001	75000000	0	track1	gene positions
2	75000001	80000000	0	track1	gene positions
2	80000001	85000000	0	track1	gene positions
2	85000001	90000000	0	track1	gene positions
2	90000001	95000000	0	track1	gene positions
2	95000001	100000000	0	track1	gene positions
2	100000001	105000000	0	track1	gene positions
2	105000001	110000000	0	track1	gene positions
2	110000001	115000000	5	track1	gene positions
2	115000001	120000000	0	track1	gene positions
2	120000001	125000000	0	track1	gene positions
2	125000001	130000000	0	track1	gene positions
2	130000001	135000000	0	track1	gene positions
2	135000001	140000000	0	track1	gene positions
2	140000001	145000000	0	track1	gene positions
2	145000001	150000000	0	track1	gene positions
2	150000001	155000000	0	track1	gene positions
2	155000001	160000000	0	track1	gene positions
2	160000001	165000000	0	track1	gene positions
2	165000001	170000000	0	track1	gene positions
2	170000001	175000000	0	track1	gene positions
2	175000001	180000000	0	track1	gene positions
2	180000001	185000000	0	track1	gene positions
2	185000001	190000000	0	track1	gene positions
2	190000001	195000000	0	track1	gene positions
2	195000001	200000000	0	track1	gene positions
2	200000001	205000000	0	track1	gene positions
2	205000001	210000000	0	track1	gene positions
2	210000001	215000000	0	track1	gene positions
2	215000001	220000000	0	track1	gene positions
2	220000001	225000000	0	track1	gene positions
2	225000001	230000000	0	track1	gene positions
2	230000001	235000000	0	track1	gene positions
2	235000001	240000000	0	track1	gene positions
2	240000001	245000000	0	track1	gene positions
2	245000001	250000000	0	track1	gene positions
2	250000001	255000000	0	track1	gene positions
2	255000001	260000000	0	track1	gene positions
2	260000001	265000000	0	track1	gene positions
2	265000001	270000000	0	track1	gene positions
2	270000001	275000000	0	track1	gene positions
2	275000001	280000000	0	track1	gene positions
2	280000001	285000000	0	track1	gene positions
2	285000001	290000000	0	track1	gene positions
2	290000001	295000000	0	track1	gene positions
2	295000001	300000000	0	track1	gene positions
2	300000001	305000000	0	track1	gene positions
2	305000001	310000000	0	track1	gene positions
2	310000001	315000000	0	track1	gene positions
2	315000001	320000000	0	track1	gene positions
2	320000001	325000000	0	track1	gene positions
2	325000001	330000000	0	track1	gene positions
2	330000001	335000000	0	track1	gene positions
2	335000001	340000000	0	track1	gene positions
2	340000001	345000000	0	track1	gene positions
2	345000001	350000000	0	track1	gene positions
2	350000001	355000000	5	track1	gene positions
2	355000001	360000000	0	track1	gene positions
2	360000001	365000000	0	track1	gene positions
2	365000001	370000000	0	track1	gene positions
2	370000001	375000000	0	track1	gene positions
2	375000001	380000000	0	track1	gene positions
2	380000001	385000000	0	track1	gene positions
2	385000001	390000000	0	track1	gene positions
2	390000001	395000000	0	track1	gene positions
2	395000001	400000000	0	track1	gene positions
2	400000001	405000000	0	track1	gene positions
2	405000001	410000000	0	track1	gene positions
2	410000001	415000000	0	track1	gene positions
2	415000001	420000000	0	track1	gene positions
2	420000001	425000000	0	track1	gene positions
2	425000001	430000000	0	track1	gene positions
2	430000001	435000000	0	track1	gene positions
2	435000001	440000000	0	track1	gene positions
2	440000001	445000000	0	track1	gene positions
2	445000001	450000000	0	track1	gene positions
2	450000001	455000000	0	track1	gene positions
2	455000001	460000000	0	track1	gene positions
2	460000001	465000000	0	track1	gene positions
2	465000001	470000000	0	track1	gene positions
2	470000001	475000000	0	track1	gene positions
2	475000001	480000000	0	track1	gene positions
2	480000001	485000000	5	track1	gene positions
2	485000001	490000000	0	track1	gene positions
2	490000001	495000000	0	track1	gene positions
2	495000001	500000000	0	track1	gene positions
2	500000001	505000000	5	track1	gene positions
2	505000001	510000000	0	track1	gene positions
2	510000001	515000000	0	track1	gene positions
2	515000001	520000000	0	track1	gene positions
2	520000001	525000000	5	track1	gene positions
2	525000001	530000000	0	track1	gene positions
2	530000001	535000000	0	track1	gene positions
2	535000001	540000000	0	track1	gene positions
2	540000001	545000000	0	track1	gene positions
2	545000001	550000000	0	track1	gene positions
2	550000001	555000000	0	track1	gene positions
2	555000001	560000000	0	track1	gene positions
2	560000001	565000000	0	track1	gene positions
2	565000001	570000000	0	track1	gene positions
2	570000001	575000000	0	track1	gene positions
2	575000001	580000000	5	track1	gene positions
2	580000001	585000000	0	track1	gene positions
2	585000001	590000000	0	track1	gene positions
2	590000001	595000000	0	track1	gene positions
2	595000001	600000000	0	track1	gene positions
2	600000001	605000000	0	track1	gene positions
2	605000001	610000000	0	track1	gene positions
2	610000001	615000000	0	track1	gene positions
2	615000001	620000000	0	track1	gene positions
2	620000001	625000000	0	track1	gene positions
2	625000001	630000000	0	track1	gene positions
2	630000001	635000000	0	track1	gene positions
2	635000001	640000000	0	track1	gene positions
2	640000001	645000000	0	track1	gene positions
2	645000001	650000000	0	track1	gene positions
2	650000001	655000000	0	track1	gene positions
2	655000001	660000000	0	track1	gene positions
2	660000001	665000000	0	track1	gene positions
2	665000001	670000000	0	track1	gene positions
2	670000001	675000000	0	track1	gene positions
2	675000001	680000000	0	track1	gene positions
2	680000001	685000000	0	track1	gene positions
2	685000001	690000000	0	track1	gene positions
2	690000001	695000000	0	track1	gene positions
2	695000001	700000000	0	track1	gene positions
2	700000001	705000000	0	track1	gene positions
2	705000001	710000000	0	track1	gene positions
2	710000001	715000000	0	track1	gene positions
2	715000001	720000000	0	track1	gene positions
2	720000001	725000000	0	track1	gene positions
2	725000001	730000000	0	track1	gene positions
2	730000001	735000000	0	track1	gene positions
2	735000001	740000000	5	track1	gene positions
2	740000001	745000000	0	track1	gene positions
2	745000001	750000000	0	track1	gene positions
2	750000001	755000000	0	track1	gene positions
2	755000001	760000000	0	track1	gene positions
2	760000001	765000000	5	track1	gene positions
2	765000001	770000000	0	track1	gene positions
2	770000001	775000000	0	track1	gene positions
2	775000001	780000000	0	track1	gene positions
2	780000001	785000000	0	track1	gene positions
2	785000001	790000000	0	track1	gene positions
2	790000001	795000000	0	track1	gene positions
2	795000001	800000000	5	track1	gene positions
2	800000001	801256715	0	track1	gene positions
3	1	5000000	0	track1	gene positions
3	5000001	10000000	0	track1	gene positions
3	10000001	15000000	5	track1	gene positions
3	15000001	20000000	5	track1	gene positions
3	20000001	25000000	5	track1	gene positions
3	25000001	30000000	0	track1	gene positions
3	30000001	35000000	0	track1	gene positions
3	35000001	40000000	0	track1	gene positions
3	40000001	45000000	0	track1	gene positions
3	45000001	50000000	0	track1	gene positions
3	50000001	55000000	0	track1	gene positions
3	55000001	60000000	0	track1	gene positions
3	60000001	65000000	5	track1	gene positions
3	65000001	70000000	0	track1	gene positions
3	70000001	75000000	0	track1	gene positions
3	75000001	80000000	0	track1	gene positions
3	80000001	85000000	0	track1	gene positions
3	85000001	90000000	0	track1	gene positions
3	90000001	95000000	0	track1	gene positions
3	95000001	100000000	0	track1	gene positions
3	100000001	105000000	0	track1	gene positions
3	105000001	110000000	5	track1	gene positions
3	110000001	115000000	5	track1	gene positions
3	115000001	120000000	5	track1	gene positions
3	120000001	125000000	0	track1	gene positions
3	125000001	130000000	0	track1	gene positions
3	130000001	135000000	0	track1	gene positions
3	135000001	140000000	0	track1	gene positions
3	140000001	145000000	5	track1	gene positions
3	145000001	150000000	0	track1	gene positions
3	150000001	155000000	5	track1	gene positions
3	155000001	160000000	0	track1	gene positions
3	160000001	165000000	0	track1	gene positions
3	165000001	170000000	5	track1	gene positions
3	170000001	175000000	0	track1	gene positions
3	175000001	180000000	0	track1	gene positions
3	180000001	185000000	0	track1	gene positions
3	185000001	190000000	0	track1	gene positions
3	190000001	195000000	5	track1	gene positions
3	195000001	200000000	0	track1	gene positions
3	200000001	205000000	0	track1	gene positions
3	205000001	210000000	5	track1	gene positions
3	210000001	215000000	0	track1	gene positions
3	215000001	220000000	0	track1	gene positions
3	220000001	225000000	0	track1	gene positions
3	225000001	230000000	0	track1	gene positions
3	230000001	235000000	0	track1	gene positions
3	235000001	240000000	0	track1	gene positions
3	240000001	245000000	0	track1	gene positions
3	245000001	250000000	0	track1	gene positions
3	250000001	255000000	0	track1	gene positions
3	255000001	260000000	0	track1	gene positions
3	260000001	265000000	0	track1	gene positions
3	265000001	270000000	0	track1	gene positions
3	270000001	275000000	0	track1	gene positions
3	275000001	280000000	0	track1	gene positions
3	280000001	285000000	0	track1	gene positions
3	285000001	290000000	0	track1	gene positions
3	290000001	295000000	0	track1	gene positions
3	295000001	300000000	0	track1	gene positions
3	300000001	305000000	0	track1	gene positions
3	305000001	310000000	0	track1	gene positions
3	310000001	315000000	0	track1	gene positions
3	315000001	320000000	0	track1	gene positions
3	320000001	325000000	0	track1	gene positions
3	325000001	330000000	0	track1	gene positions
3	330000001	335000000	0	track1	gene positions
3	335000001	340000000	0	track1	gene positions
3	340000001	345000000	0	track1	gene positions
3	345000001	350000000	0	track1	gene positions
3	350000001	355000000	0	track1	gene positions
3	355000001	360000000	5	track1	gene positions
3	360000001	365000000	0	track1	gene positions
3	365000001	370000000	5	track1	gene positions
3	370000001	375000000	0	track1	gene positions
3	375000001	380000000	0	track1	gene positions
3	380000001	385000000	0	track1	gene positions
3	385000001	390000000	0	track1	gene positions
3	390000001	395000000	0	track1	gene positions
3	395000001	400000000	0	track1	gene positions
3	400000001	405000000	0	track1	gene positions
3	405000001	410000000	0	track1	gene positions
3	410000001	415000000	5	track1	gene positions
3	415000001	420000000	5	track1	gene positions
3	420000001	425000000	0	track1	gene positions
3	425000001	430000000	0	track1	gene positions
3	430000001	435000000	0	track1	gene positions
3	435000001	440000000	0	track1	gene positions
3	440000001	445000000	0	track1	gene positions
3	445000001	450000000	5	track1	gene positions
3	450000001	455000000	0	track1	gene positions
3	455000001	460000000	0	track1	gene positions
3	460000001	465000000	0	track1	gene positions
3	465000001	470000000	0	track1	gene positions
3	470000001	475000000	0	track1	gene positions
3	475000001	480000000	5	track1	gene positions
3	480000001	485000000	0	track1	gene positions
3	485000001	490000000	0	track1	gene positions
3	490000001	495000000	5	track1	gene positions
3	495000001	500000000	0	track1	gene positions
3	500000001	505000000	0	track1	gene positions
3	505000001	510000000	0	track1	gene positions
3	510000001	515000000	0	track1	gene positions
3	515000001	520000000	0	track1	gene positions
3	520000001	525000000	0	track1	gene positions
3	525000001	530000000	0	track1	gene positions
3	530000001	535000000	0	track1	gene positions
3	535000001	540000000	0	track1	gene positions
3	540000001	545000000	0	track1	gene positions
3	545000001	550000000	0	track1	gene positions
3	550000001	555000000	0	track1	gene positions
3	555000001	560000000	0	track1	gene positions
3	560000001	565000000	0	track1	gene positions
3	565000001	570000000	0	track1	gene positions
3	570000001	575000000	0	track1	gene positions
3	575000001	580000000	0	track1	gene positions
3	580000001	585000000	0	track1	gene positions
3	585000001	590000000	0	track1	gene positions
3	590000001	595000000	0	track1	gene positions
3	595000001	600000000	0	track1	gene positions
3	600000001	605000000	0	track1	gene positions
3	605000001	610000000	0	track1	gene positions
3	610000001	615000000	0	track1	gene positions
3	615000001	620000000	0	track1	gene positions
3	620000001	625000000	0	track1	gene positions
3	625000001	630000000	0	track1	gene positions
3	630000001	635000000	0	track1	gene positions
3	635000001	640000000	0	track1	gene positions
3	640000001	645000000	0	track1	gene positions
3	645000001	650000000	5	track1	gene positions
3	650000001	655000000	5	track1	gene positions
3	655000001	660000000	0	track1	gene positions
3	660000001	665000000	0	track1	gene positions
3	665000001	670000000	0	track1	gene positions
3	670000001	675000000	5	track1	gene positions
3	675000001	680000000	0	track1	gene positions
3	680000001	685000000	0	track1	gene positions
3	685000001	690000000	0	track1	gene positions
3	690000001	695000000	0	track1	gene positions
3	695000001	700000000	0	track1	gene positions
3	700000001	705000000	0	track1	gene positions
3	705000001	710000000	0	track1	gene positions
3	710000001	715000000	0	track1	gene positions
3	715000001	720000000	5	track1	gene positions
3	720000001	725000000	5	track1	gene positions
3	725000001	730000000	0	track1	gene positions
3	730000001	735000000	5	track1	gene positions
3	735000001	740000000	0	track1	gene positions
3	740000001	745000000	0	track1	gene positions
3	745000001	750000000	0	track1	gene positions
3	750000001	755000000	5	track1	gene positions
3	755000001	760000000	0	track1	gene positions
3	760000001	765000000	0	track1	gene positions
3	765000001	770000000	0	track1	gene positions
3	770000001	775000000	0	track1	gene positions
3	775000001	780000000	0	track1	gene positions
3	780000001	785000000	0	track1	gene positions
3	785000001	790000000	5	track1	gene positions
3	790000001	795000000	5	track1	gene positions
3	795000001	800000000	0	track1	gene positions
3	800000001	805000000	5	track1	gene positions
3	805000001	810000000	0	track1	gene positions
3	810000001	815000000	0	track1	gene positions
3	815000001	820000000	0	track1	gene positions
3	820000001	825000000	0	track1	gene positions
3	825000001	830000000	0	track1	gene positions
3	830000001	830829764	0	track1	gene positions
4	1	5000000	0	track1	gene positions
4	5000001	10000000	0	track1	gene positions
4	10000001	15000000	5	track1	gene positions
4	15000001	20000000	0	track1	gene positions
4	20000001	25000000	0	track1	gene positions
4	25000001	30000000	5	track1	gene positions
4	30000001	35000000	0	track1	gene positions
4	35000001	40000000	0	track1	gene positions
4	40000001	45000000	0	track1	gene positions
4	45000001	50000000	0	track1	gene positions
4	50000001	55000000	0	track1	gene positions
4	55000001	60000000	0	track1	gene positions
4	60000001	65000000	0	track1	gene positions
4	65000001	70000000	0	track1	gene positions
4	70000001	75000000	0	track1	gene positions
4	75000001	80000000	0	track1	gene positions
4	80000001	85000000	0	track1	gene positions
4	85000001	90000000	0	track1	gene positions
4	90000001	95000000	0	track1	gene positions
4	95000001	100000000	0	track1	gene positions
4	100000001	105000000	0	track1	gene positions
4	105000001	110000000	0	track1	gene positions
4	110000001	115000000	0	track1	gene positions
4	115000001	120000000	5	track1	gene positions
4	120000001	125000000	5	track1	gene positions
4	125000001	130000000	0	track1	gene positions
4	130000001	135000000	0	track1	gene positions
4	135000001	140000000	0	track1	gene positions
4	140000001	145000000	0	track1	gene positions
4	145000001	150000000	0	track1	gene positions
4	150000001	155000000	0	track1	gene positions
4	155000001	160000000	0	track1	gene positions
4	160000001	165000000	0	track1	gene positions
4	165000001	170000000	0	track1	gene positions
4	170000001	175000000	0	track1	gene positions
4	175000001	180000000	0	track1	gene positions
4	180000001	185000000	0	track1	gene positions
4	185000001	190000000	0	track1	gene positions
4	190000001	195000000	0	track1	gene positions
4	195000001	200000000	0	track1	gene positions
4	200000001	205000000	0	track1	gene positions
4	205000001	210000000	0	track1	gene positions
4	210000001	215000000	0	track1	gene positions
4	215000001	220000000	0	track1	gene positions
4	220000001	225000000	0	track1	gene positions
4	225000001	230000000	0	track1	gene positions
4	230000001	235000000	0	track1	gene positions
4	235000001	240000000	0	track1	gene positions
4	240000001	245000000	0	track1	gene positions
4	245000001	250000000	0	track1	gene positions
4	250000001	255000000	0	track1	gene positions
4	255000001	260000000	0	track1	gene positions
4	260000001	265000000	0	track1	gene positions
4	265000001	270000000	0	track1	gene positions
4	270000001	275000000	0	track1	gene positions
4	275000001	280000000	0	track1	gene positions
4	280000001	285000000	0	track1	gene positions
4	285000001	290000000	0	track1	gene positions
4	290000001	295000000	0	track1	gene positions
4	295000001	300000000	0	track1	gene positions
4	300000001	305000000	0	track1	gene positions
4	305000001	310000000	0	track1	gene positions
4	310000001	315000000	0	track1	gene positions
4	315000001	320000000	0	track1	gene positions
4	320000001	325000000	0	track1	gene positions
4	325000001	330000000	0	track1	gene positions
4	330000001	335000000	0	track1	gene positions
4	335000001	340000000	5	track1	gene positions
4	340000001	345000000	0	track1	gene positions
4	345000001	350000000	0	track1	gene positions
4	350000001	355000000	0	track1	gene positions
4	355000001	360000000	0	track1	gene positions
4	360000001	365000000	0	track1	gene positions
4	365000001	370000000	0	track1	gene positions
4	370000001	375000000	0	track1	gene positions
4	375000001	380000000	0	track1	gene positions
4	380000001	385000000	0	track1	gene positions
4	385000001	390000000	5	track1	gene positions
4	390000001	395000000	0	track1	gene positions
4	395000001	400000000	0	track1	gene positions
4	400000001	405000000	0	track1	gene positions
4	405000001	410000000	0	track1	gene positions
4	410000001	415000000	0	track1	gene positions
4	415000001	420000000	0	track1	gene positions
4	420000001	425000000	0	track1	gene positions
4	425000001	430000000	0	track1	gene positions
4	430000001	435000000	0	track1	gene positions
4	435000001	440000000	0	track1	gene positions
4	440000001	445000000	0	track1	gene positions
4	445000001	450000000	0	track1	gene positions
4	450000001	455000000	0	track1	gene positions
4	455000001	460000000	0	track1	gene positions
4	460000001	465000000	0	track1	gene positions
4	465000001	470000000	0	track1	gene positions
4	470000001	475000000	5	track1	gene positions
4	475000001	480000000	0	track1	gene positions
4	480000001	485000000	0	track1	gene positions
4	485000001	490000000	0	track1	gene positions
4	490000001	495000000	0	track1	gene positions
4	495000001	500000000	0	track1	gene positions
4	500000001	505000000	0	track1	gene positions
4	505000001	510000000	0	track1	gene positions
4	510000001	515000000	0	track1	gene positions
4	515000001	520000000	0	track1	gene positions
4	520000001	525000000	0	track1	gene positions
4	525000001	530000000	0	track1	gene positions
4	530000001	535000000	0	track1	gene positions
4	535000001	540000000	5	track1	gene positions
4	540000001	545000000	0	track1	gene positions
4	545000001	550000000	0	track1	gene positions
4	550000001	555000000	0	track1	gene positions
4	555000001	560000000	0	track1	gene positions
4	560000001	565000000	0	track1	gene positions
4	565000001	570000000	0	track1	gene positions
4	570000001	575000000	5	track1	gene positions
4	575000001	580000000	0	track1	gene positions
4	580000001	585000000	0	track1	gene positions
4	585000001	590000000	5	track1	gene positions
4	590000001	595000000	0	track1	gene positions
4	595000001	600000000	0	track1	gene positions
4	600000001	605000000	0	track1	gene positions
4	605000001	610000000	0	track1	gene positions
4	610000001	615000000	0	track1	gene positions
4	615000001	620000000	0	track1	gene positions
4	620000001	625000000	0	track1	gene positions
4	625000001	630000000	0	track1	gene positions
4	630000001	635000000	0	track1	gene positions
4	635000001	640000000	0	track1	gene positions
4	640000001	645000000	5	track1	gene positions
4	645000001	650000000	0	track1	gene positions
4	650000001	655000000	5	track1	gene positions
4	655000001	660000000	0	track1	gene positions
4	660000001	665000000	0	track1	gene positions
4	665000001	670000000	0	track1	gene positions
4	670000001	673617499	0	track1	gene positions
5	1	5000000	0	track1	gene positions
5	5000001	10000000	0	track1	gene positions
5	10000001	15000000	0	track1	gene positions
5	15000001	20000000	5	track1	gene positions
5	20000001	25000000	0	track1	gene positions
5	25000001	30000000	0	track1	gene positions
5	30000001	35000000	0	track1	gene positions
5	35000001	40000000	5	track1	gene positions
5	40000001	45000000	0	track1	gene positions
5	45000001	50000000	0	track1	gene positions
5	50000001	55000000	0	track1	gene positions
5	55000001	60000000	0	track1	gene positions
5	60000001	65000000	0	track1	gene positions
5	65000001	70000000	0	track1	gene positions
5	70000001	75000000	0	track1	gene positions
5	75000001	80000000	5	track1	gene positions
5	80000001	85000000	0	track1	gene positions
5	85000001	90000000	0	track1	gene positions
5	90000001	95000000	0	track1	gene positions
5	95000001	100000000	5	track1	gene positions
5	100000001	105000000	0	track1	gene positions
5	105000001	110000000	0	track1	gene positions
5	110000001	115000000	0	track1	gene positions
5	115000001	120000000	0	track1	gene positions
5	120000001	125000000	0	track1	gene positions
5	125000001	130000000	0	track1	gene positions
5	130000001	135000000	0	track1	gene positions
5	135000001	140000000	5	track1	gene positions
5	140000001	145000000	0	track1	gene positions
5	145000001	150000000	0	track1	gene positions
5	150000001	155000000	0	track1	gene positions
5	155000001	160000000	0	track1	gene positions
5	160000001	165000000	0	track1	gene positions
5	165000001	170000000	0	track1	gene positions
5	170000001	175000000	0	track1	gene positions
5	175000001	180000000	0	track1	gene positions
5	180000001	185000000	0	track1	gene positions
5	185000001	190000000	0	track1	gene positions
5	190000001	195000000	0	track1	gene positions
5	195000001	200000000	0	track1	gene positions
5	200000001	205000000	0	track1	gene positions
5	205000001	210000000	0	track1	gene positions
5	210000001	215000000	0	track1	gene positions
5	215000001	220000000	0	track1	gene positions
5	220000001	225000000	0	track1	gene positions
5	225000001	230000000	0	track1	gene positions
5	230000001	235000000	0	track1	gene positions
5	235000001	240000000	0	track1	gene positions
5	240000001	245000000	0	track1	gene positions
5	245000001	250000000	5	track1	gene positions
5	250000001	255000000	0	track1	gene positions
5	255000001	260000000	0	track1	gene positions
5	260000001	265000000	0	track1	gene positions
5	265000001	270000000	0	track1	gene positions
5	270000001	275000000	0	track1	gene positions
5	275000001	280000000	0	track1	gene positions
5	280000001	285000000	0	track1	gene positions
5	285000001	290000000	0	track1	gene positions
5	290000001	295000000	5	track1	gene positions
5	295000001	300000000	0	track1	gene positions
5	300000001	305000000	0	track1	gene positions
5	305000001	310000000	0	track1	gene positions
5	310000001	315000000	0	track1	gene positions
5	315000001	320000000	0	track1	gene positions
5	320000001	325000000	0	track1	gene positions
5	325000001	330000000	0	track1	gene positions
5	330000001	335000000	0	track1	gene positions
5	335000001	340000000	5	track1	gene positions
5	340000001	345000000	0	track1	gene positions
5	345000001	350000000	0	track1	gene positions
5	350000001	355000000	5	track1	gene positions
5	355000001	360000000	0	track1	gene positions
5	360000001	365000000	0	track1	gene positions
5	365000001	370000000	0	track1	gene positions
5	370000001	375000000	0	track1	gene positions
5	375000001	380000000	0	track1	gene positions
5	380000001	385000000	0	track1	gene positions
5	385000001	390000000	0	track1	gene positions
5	390000001	395000000	0	track1	gene positions
5	395000001	400000000	5	track1	gene positions
5	400000001	405000000	0	track1	gene positions
5	405000001	410000000	0	track1	gene positions
5	410000001	415000000	0	track1	gene positions
5	415000001	420000000	0	track1	gene positions
5	420000001	425000000	0	track1	gene positions
5	425000001	430000000	0	track1	gene positions
5	430000001	435000000	0	track1	gene positions
5	435000001	440000000	0	track1	gene positions
5	440000001	445000000	0	track1	gene positions
5	445000001	450000000	0	track1	gene positions
5	450000001	455000000	0	track1	gene positions
5	455000001	460000000	0	track1	gene positions
5	460000001	465000000	0	track1	gene positions
5	465000001	470000000	0	track1	gene positions
5	470000001	475000000	0	track1	gene positions
5	475000001	480000000	0	track1	gene positions
5	480000001	485000000	0	track1	gene positions
5	485000001	490000000	0	track1	gene positions
5	490000001	495000000	0	track1	gene positions
5	495000001	500000000	5	track1	gene positions
5	500000001	505000000	0	track1	gene positions
5	505000001	510000000	0	track1	gene positions
5	510000001	515000000	0	track1	gene positions
5	515000001	520000000	0	track1	gene positions
5	520000001	525000000	0	track1	gene positions
5	525000001	530000000	0	track1	gene positions
5	530000001	535000000	0	track1	gene positions
5	535000001	540000000	0	track1	gene positions
5	540000001	545000000	0	track1	gene positions
5	545000001	550000000	5	track1	gene positions
5	550000001	555000000	0	track1	gene positions
5	555000001	560000000	0	track1	gene positions
5	560000001	565000000	5	track1	gene positions
5	565000001	570000000	0	track1	gene positions
5	570000001	575000000	0	track1	gene positions
5	575000001	580000000	0	track1	gene positions
5	580000001	585000000	0	track1	gene positions
5	585000001	590000000	0	track1	gene positions
5	590000001	595000000	0	track1	gene positions
5	595000001	600000000	0	track1	gene positions
5	600000001	605000000	0	track1	gene positions
5	605000001	610000000	0	track1	gene positions
5	610000001	615000000	0	track1	gene positions
5	615000001	620000000	0	track1	gene positions
5	620000001	625000000	0	track1	gene positions
5	625000001	630000000	5	track1	gene positions
5	630000001	635000000	0	track1	gene positions
5	635000001	640000000	5	track1	gene positions
5	640000001	645000000	0	track1	gene positions
5	645000001	650000000	0	track1	gene positions
5	650000001	655000000	0	track1	gene positions
5	655000001	660000000	0	track1	gene positions
5	660000001	665000000	0	track1	gene positions
5	665000001	670000000	0	track1	gene positions
5	670000001	675000000	0	track1	gene positions
5	675000001	680000000	0	track1	gene positions
5	680000001	685000000	5	track1	gene positions
5	685000001	690000000	0	track1	gene positions
5	690000001	695000000	0	track1	gene positions
5	695000001	700000000	0	track1	gene positions
5	700000001	705000000	5	track1	gene positions
5	705000001	710000000	0	track1	gene positions
5	710000001	713149757	0	track1	gene positions
6	1	5000000	0	track1	gene positions
6	5000001	10000000	0	track1	gene positions
6	10000001	15000000	0	track1	gene positions
6	15000001	20000000	5	track1	gene positions
6	20000001	25000000	0	track1	gene positions
6	25000001	30000000	5	track1	gene positions
6	30000001	35000000	5	track1	gene positions
6	35000001	40000000	0	track1	gene positions
6	40000001	45000000	0	track1	gene positions
6	45000001	50000000	0	track1	gene positions
6	50000001	55000000	5	track1	gene positions
6	55000001	60000000	0	track1	gene positions
6	60000001	65000000	0	track1	gene positions
6	65000001	70000000	0	track1	gene positions
6	70000001	75000000	5	track1	gene positions
6	75000001	80000000	0	track1	gene positions
6	80000001	85000000	0	track1	gene positions
6	85000001	90000000	5	track1	gene positions
6	90000001	95000000	5	track1	gene positions
6	95000001	100000000	0	track1	gene positions
6	100000001	105000000	0	track1	gene positions
6	105000001	110000000	0	track1	gene positions
6	110000001	115000000	0	track1	gene positions
6	115000001	120000000	0	track1	gene positions
6	120000001	125000000	0	track1	gene positions
6	125000001	130000000	5	track1	gene positions
6	130000001	135000000	0	track1	gene positions
6	135000001	140000000	0	track1	gene positions
6	140000001	145000000	0	track1	gene positions
6	145000001	150000000	0	track1	gene positions
6	150000001	155000000	0	track1	gene positions
6	155000001	160000000	0	track1	gene positions
6	160000001	165000000	5	track1	gene positions
6	165000001	170000000	0	track1	gene positions
6	170000001	175000000	0	track1	gene positions
6	175000001	180000000	0	track1	gene positions
6	180000001	185000000	0	track1	gene positions
6	185000001	190000000	0	track1	gene positions
6	190000001	195000000	0	track1	gene positions
6	195000001	200000000	5	track1	gene positions
6	200000001	205000000	0	track1	gene positions
6	205000001	210000000	0	track1	gene positions
6	210000001	215000000	0	track1	gene positions
6	215000001	220000000	0	track1	gene positions
6	220000001	225000000	0	track1	gene positions
6	225000001	230000000	0	track1	gene positions
6	230000001	235000000	0	track1	gene positions
6	235000001	240000000	0	track1	gene positions
6	240000001	245000000	0	track1	gene positions
6	245000001	250000000	0	track1	gene positions
6	250000001	255000000	0	track1	gene positions
6	255000001	260000000	0	track1	gene positions
6	260000001	265000000	0	track1	gene positions
6	265000001	270000000	0	track1	gene positions
6	270000001	275000000	0	track1	gene positions
6	275000001	280000000	0	track1	gene positions
6	280000001	285000000	0	track1	gene positions
6	285000001	290000000	0	track1	gene positions
6	290000001	295000000	0	track1	gene positions
6	295000001	300000000	0	track1	gene positions
6	300000001	305000000	0	track1	gene positions
6	305000001	310000000	0	track1	gene positions
6	310000001	315000000	0	track1	gene positions
6	315000001	320000000	0	track1	gene positions
6	320000001	325000000	0	track1	gene positions
6	325000001	330000000	0	track1	gene positions
6	330000001	335000000	0	track1	gene positions
6	335000001	340000000	0	track1	gene positions
6	340000001	345000000	0	track1	gene positions
6	345000001	350000000	0	track1	gene positions
6	350000001	355000000	5	track1	gene positions
6	355000001	360000000	0	track1	gene positions
6	360000001	365000000	0	track1	gene positions
6	365000001	370000000	0	track1	gene positions
6	370000001	375000000	0	track1	gene positions
6	375000001	380000000	0	track1	gene positions
6	380000001	385000000	0	track1	gene positions
6	385000001	390000000	0	track1	gene positions
6	390000001	395000000	0	track1	gene positions
6	395000001	400000000	0	track1	gene positions
6	400000001	405000000	0	track1	gene positions
6	405000001	410000000	0	track1	gene positions
6	410000001	415000000	0	track1	gene positions
6	415000001	420000000	0	track1	gene positions
6	420000001	425000000	0	track1	gene positions
6	425000001	430000000	0	track1	gene positions
6	430000001	435000000	0	track1	gene positions
6	435000001	440000000	0	track1	gene positions
6	440000001	445000000	0	track1	gene positions
6	445000001	450000000	0	track1	gene positions
6	450000001	455000000	0	track1	gene positions
6	455000001	460000000	0	track1	gene positions
6	460000001	465000000	0	track1	gene positions
6	465000001	470000000	0	track1	gene positions
6	470000001	475000000	0	track1	gene positions
6	475000001	480000000	5	track1	gene positions
6	480000001	485000000	5	track1	gene positions
6	485000001	490000000	0	track1	gene positions
6	490000001	495000000	0	track1	gene positions
6	495000001	500000000	0	track1	gene positions
6	500000001	505000000	0	track1	gene positions
6	505000001	510000000	0	track1	gene positions
6	510000001	515000000	0	track1	gene positions
6	515000001	520000000	0	track1	gene positions
6	520000001	525000000	0	track1	gene positions
6	525000001	530000000	0	track1	gene positions
6	530000001	535000000	0	track1	gene positions
6	535000001	540000000	0	track1	gene positions
6	540000001	545000000	0	track1	gene positions
6	545000001	550000000	0	track1	gene positions
6	550000001	555000000	0	track1	gene positions
6	555000001	560000000	0	track1	gene positions
6	560000001	565000000	0	track1	gene positions
6	565000001	570000000	0	track1	gene positions
6	570000001	575000000	0	track1	gene positions
6	575000001	580000000	0	track1	gene positions
6	580000001	585000000	0	track1	gene positions
6	585000001	590000000	0	track1	gene positions
6	590000001	595000000	0	track1	gene positions
6	595000001	600000000	0	track1	gene positions
6	600000001	605000000	0	track1	gene positions
6	605000001	610000000	0	track1	gene positions
6	610000001	615000000	0	track1	gene positions
6	615000001	620000000	0	track1	gene positions
6	620000001	625000000	0	track1	gene positions
6	625000001	630000000	0	track1	gene positions
6	630000001	635000000	0	track1	gene positions
6	635000001	640000000	0	track1	gene positions
6	640000001	645000000	0	track1	gene positions
6	645000001	650000000	0	track1	gene positions
6	650000001	655000000	0	track1	gene positions
6	655000001	660000000	0	track1	gene positions
6	660000001	665000000	0	track1	gene positions
6	665000001	670000000	0	track1	gene positions
6	670000001	675000000	0	track1	gene positions
6	675000001	680000000	0	track1	gene positions
6	680000001	685000000	0	track1	gene positions
6	685000001	690000000	0	track1	gene positions
6	690000001	695000000	5	track1	gene positions
6	695000001	700000000	0	track1	gene positions
6	700000001	705000000	0	track1	gene positions
6	705000001	710000000	5	track1	gene positions
6	710000001	715000000	5	track1	gene positions
6	715000001	720000000	5	track1	gene positions
6	720000001	720988478	0	track1	gene positions
7	1	5000000	5	track1	gene positions
7	5000001	10000000	0	track1	gene positions
7	10000001	15000000	0	track1	gene positions
7	15000001	20000000	0	track1	gene positions
7	20000001	25000000	5	track1	gene positions
7	25000001	30000000	0	track1	gene positions
7	30000001	35000000	5	track1	gene positions
7	35000001	40000000	0	track1	gene positions
7	40000001	45000000	0	track1	gene positions
7	45000001	50000000	0	track1	gene positions
7	50000001	55000000	0	track1	gene positions
7	55000001	60000000	0	track1	gene positions
7	60000001	65000000	0	track1	gene positions
7	65000001	70000000	0	track1	gene positions
7	70000001	75000000	0	track1	gene positions
7	75000001	80000000	0	track1	gene positions
7	80000001	85000000	0	track1	gene positions
7	85000001	90000000	0	track1	gene positions
7	90000001	95000000	0	track1	gene positions
7	95000001	100000000	0	track1	gene positions
7	100000001	105000000	0	track1	gene positions
7	105000001	110000000	0	track1	gene positions
7	110000001	115000000	0	track1	gene positions
7	115000001	120000000	5	track1	gene positions
7	120000001	125000000	5	track1	gene positions
7	125000001	130000000	0	track1	gene positions
7	130000001	135000000	0	track1	gene positions
7	135000001	140000000	0	track1	gene positions
7	140000001	145000000	0	track1	gene positions
7	145000001	150000000	0	track1	gene positions
7	150000001	155000000	0	track1	gene positions
7	155000001	160000000	0	track1	gene positions
7	160000001	165000000	0	track1	gene positions
7	165000001	170000000	0	track1	gene positions
7	170000001	175000000	0	track1	gene positions
7	175000001	180000000	5	track1	gene positions
7	180000001	185000000	0	track1	gene positions
7	185000001	190000000	0	track1	gene positions
7	190000001	195000000	0	track1	gene positions
7	195000001	200000000	0	track1	gene positions
7	200000001	205000000	0	track1	gene positions
7	205000001	210000000	0	track1	gene positions
7	210000001	215000000	0	track1	gene positions
7	215000001	220000000	0	track1	gene positions
7	220000001	225000000	0	track1	gene positions
7	225000001	230000000	0	track1	gene positions
7	230000001	235000000	0	track1	gene positions
7	235000001	240000000	0	track1	gene positions
7	240000001	245000000	0	track1	gene positions
7	245000001	250000000	0	track1	gene positions
7	250000001	255000000	0	track1	gene positions
7	255000001	260000000	0	track1	gene positions
7	260000001	265000000	0	track1	gene positions
7	265000001	270000000	0	track1	gene positions
7	270000001	275000000	0	track1	gene positions
7	275000001	280000000	0	track1	gene positions
7	280000001	285000000	0	track1	gene positions
7	285000001	290000000	0	track1	gene positions
7	290000001	295000000	0	track1	gene positions
7	295000001	300000000	0	track1	gene positions
7	300000001	305000000	0	track1	gene positions
7	305000001	310000000	0	track1	gene positions
7	310000001	315000000	0	track1	gene positions
7	315000001	320000000	0	track1	gene positions
7	320000001	325000000	0	track1	gene positions
7	325000001	330000000	0	track1	gene positions
7	330000001	335000000	0	track1	gene positions
7	335000001	340000000	0	track1	gene positions
7	340000001	345000000	0	track1	gene positions
7	345000001	350000000	0	track1	gene positions
7	350000001	355000000	0	track1	gene positions
7	355000001	360000000	0	track1	gene positions
7	360000001	365000000	0	track1	gene positions
7	365000001	370000000	0	track1	gene positions
7	370000001	375000000	0	track1	gene positions
7	375000001	380000000	0	track1	gene positions
7	380000001	385000000	0	track1	gene positions
7	385000001	390000000	0	track1	gene positions
7	390000001	395000000	0	track1	gene positions
7	395000001	400000000	0	track1	gene positions
7	400000001	405000000	0	track1	gene positions
7	405000001	410000000	5	track1	gene positions
7	410000001	415000000	0	track1	gene positions
7	415000001	420000000	0	track1	gene positions
7	420000001	425000000	0	track1	gene positions
7	425000001	430000000	0	track1	gene positions
7	430000001	435000000	0	track1	gene positions
7	435000001	440000000	0	track1	gene positions
7	440000001	445000000	0	track1	gene positions
7	445000001	450000000	0	track1	gene positions
7	450000001	455000000	0	track1	gene positions
7	455000001	460000000	0	track1	gene positions
7	460000001	465000000	5	track1	gene positions
7	465000001	470000000	0	track1	gene positions
7	470000001	475000000	0	track1	gene positions
7	475000001	480000000	5	track1	gene positions
7	480000001	485000000	0	track1	gene positions
7	485000001	490000000	0	track1	gene positions
7	490000001	495000000	0	track1	gene positions
7	495000001	500000000	0	track1	gene positions
7	500000001	505000000	0	track1	gene positions
7	505000001	510000000	0	track1	gene positions
7	510000001	515000000	0	track1	gene positions
7	515000001	520000000	0	track1	gene positions
7	520000001	525000000	0	track1	gene positions
7	525000001	530000000	0	track1	gene positions
7	530000001	535000000	0	track1	gene positions
7	535000001	540000000	5	track1	gene positions
7	540000001	545000000	0	track1	gene positions
7	545000001	550000000	0	track1	gene positions
7	550000001	555000000	0	track1	gene positions
7	555000001	560000000	0	track1	gene positions
7	560000001	565000000	0	track1	gene positions
7	565000001	570000000	0	track1	gene positions
7	570000001	575000000	0	track1	gene positions
7	575000001	580000000	0	track1	gene positions
7	580000001	585000000	0	track1	gene positions
7	585000001	590000000	0	track1	gene positions
7	590000001	595000000	0	track1	gene positions
7	595000001	600000000	0	track1	gene positions
7	600000001	605000000	0	track1	gene positions
7	605000001	610000000	0	track1	gene positions
7	610000001	615000000	0	track1	gene positions
7	615000001	620000000	0	track1	gene positions
7	620000001	625000000	5	track1	gene positions
7	625000001	630000000	0	track1	gene positions
7	630000001	635000000	0	track1	gene positions
7	635000001	640000000	0	track1	gene positions
7	640000001	645000000	5	track1	gene positions
7	645000001	650000000	5	track1	gene positions
7	650000001	655000000	0	track1	gene positions
7	655000001	660000000	0	track1	gene positions
7	660000001	665000000	0	track1	gene positions
7	665000001	670000000	0	track1	gene positions
7	670000001	675000000	0	track1	gene positions
7	675000001	680000000	0	track1	gene positions
7	680000001	685000000	0	track1	gene positions
7	685000001	690000000	5	track1	gene positions
7	690000001	695000000	0	track1	gene positions
7	695000001	700000000	0	track1	gene positions
7	700000001	705000000	5	track1	gene positions
7	705000001	710000000	0	track1	gene positions
7	710000001	715000000	0	track1	gene positions
7	715000001	720000000	5	track1	gene positions
7	720000001	725000000	0	track1	gene positions
7	725000001	730000000	5	track1	gene positions
7	730000001	735000000	0	track1	gene positions
7	735000001	740000000	0	track1	gene positions
7	740000001	745000000	5	track1	gene positions
7	745000001	750000000	0	track1	gene positions
7	750000001	750620385	0	track1	gene positions
mtDNA	1	5000000	0	track1	gene positions
mtDNA	5000001	10000000	0	track1	gene positions
mtDNA	10000001	15000000	0	track1	gene positions
mtDNA	15000001	20000000	0	track1	gene positions
mtDNA	20000001	25000000	0	track1	gene positions
mtDNA	25000001	30000000	0	track1	gene positions
mtDNA	30000001	35000000	0	track1	gene positions
mtDNA	35000001	40000000	0	track1	gene positions
mtDNA	40000001	45000000	0	track1	gene positions
mtDNA	45000001	50000000	5	track1	gene positions
mtDNA	50000001	55000000	5	track1	gene positions
mtDNA	55000001	60000000	5	track1	gene positions
mtDNA	60000001	65000000	5	track1	gene positions
mtDNA	65000001	70000000	0	track1	gene positions
mtDNA	70000001	75000000	0	track1	gene positions
mtDNA	75000001	80000000	0	track1	gene positions
mtDNA	80000001	85000000	0	track1	gene positions
mtDNA	85000001	90000000	0	track1	gene positions
mtDNA	90000001	95000000	0	track1	gene positions
mtDNA	95000001	100000000	0	track1	gene positions
mtDNA	100000001	105000000	0	track1	gene positions
mtDNA	105000001	110000000	0	track1	gene positions
mtDNA	110000001	115000000	0	track1	gene positions
mtDNA	115000001	120000000	0	track1	gene positions
mtDNA	120000001	125000000	0	track1	gene positions
mtDNA	125000001	130000000	0	track1	gene positions
mtDNA	130000001	135000000	0	track1	gene positions
mtDNA	135000001	140000000	0	track1	gene positions
mtDNA	140000001	145000000	5	track1	gene positions
mtDNA	145000001	150000000	0	track1	gene positions
mtDNA	150000001	155000000	0	track1	gene positions
mtDNA	155000001	160000000	0	track1	gene positions
mtDNA	160000001	165000000	0	track1	gene positions
mtDNA	165000001	170000000	0	track1	gene positions
mtDNA	170000001	175000000	0	track1	gene positions
mtDNA	175000001	180000000	0	track1	gene positions
mtDNA	180000001	185000000	0	track1	gene positions
mtDNA	185000001	190000000	0	track1	gene positions
mtDNA	190000001	195000000	0	track1	gene positions
mtDNA	195000001	200000000	0	track1	gene positions
mtDNA	200000001	205000000	0	track1	gene positions
mtDNA	205000001	210000000	5	track1	gene positions
mtDNA	210000001	215000000	5	track1	gene positions
mtDNA	215000001	220000000	5	track1	gene positions
mtDNA	220000001	225000000	0	track1	gene positions
mtDNA	225000001	230000000	0	track1	gene positions
mtDNA	230000001	235000000	0	track1	gene positions
mtDNA	235000001	240000000	0	track1	gene positions
mtDNA	240000001	245000000	0	track1	gene positions
mtDNA	245000001	250000000	5	track1	gene positions
mtDNA	250000001	255000000	0	track1	gene positions
mtDNA	255000001	260000000	0	track1	gene positions
mtDNA	260000001	265000000	0	track1	gene positions
mtDNA	265000001	270000000	0	track1	gene positions
mtDNA	270000001	275000000	0	track1	gene positions
mtDNA	275000001	280000000	0	track1	gene positions
mtDNA	280000001	285000000	0	track1	gene positions
mtDNA	285000001	290000000	0	track1	gene positions
mtDNA	290000001	295000000	0	track1	gene positions
mtDNA	295000001	300000000	0	track1	gene positions
mtDNA	300000001	305000000	5	track1	gene positions
mtDNA	305000001	310000000	0	track1	gene positions
mtDNA	310000001	315000000	0	track1	gene positions
mtDNA	315000001	320000000	0	track1	gene positions
mtDNA	320000001	325000000	0	track1	gene positions
mtDNA	325000001	330000000	0	track1	gene positions
mtDNA	330000001	335000000	0	track1	gene positions
mtDNA	335000001	340000000	0	track1	gene positions
mtDNA	340000001	345000000	0	track1	gene positions
mtDNA	345000001	350000000	0	track1	gene positions
mtDNA	350000001	355000000	0	track1	gene positions
mtDNA	355000001	360000000	0	track1	gene positions
mtDNA	360000001	365000000	0	track1	gene positions
mtDNA	365000001	370000000	0	track1	gene positions
mtDNA	370000001	375000000	0	track1	gene positions
mtDNA	375000001	380000000	0	track1	gene positions
mtDNA	380000001	385000000	0	track1	gene positions
mtDNA	385000001	390000000	0	track1	gene positions
mtDNA	390000001	395000000	0	track1	gene positions
mtDNA	395000001	400000000	5	track1	gene positions
mtDNA	400000001	405000000	0	track1	gene positions
mtDNA	405000001	410000000	0	track1	gene positions
mtDNA	410000001	415000000	0	track1	gene positions
mtDNA	415000001	420000000	0	track1	gene positions
mtDNA	420000001	425000000	0	track1	gene positions
mtDNA	425000001	430000000	0	track1	gene positions
mtDNA	430000001	435000000	0	track1	gene positions
mtDNA	435000001	440000000	0	track1	gene positions
mtDNA	440000001	445000000	0	track1	gene positions
mtDNA	445000001	450000000	5	track1	gene positions
mtDNA	450000001	455000000	0	track1	gene positions
mtDNA	455000001	460000000	0	track1	gene positions
mtDNA	460000001	465000000	0	track1	gene positions
mtDNA	465000001	470000000	0	track1	gene positions
mtDNA	470000001	475000000	0	track1	gene positions
mtDNA	475000001	476091000	0	track1	gene positions
clDNA	1	5000000	5	track1	gene positions
clDNA	5000001	10000000	5	track1	gene positions
clDNA	10000001	15000000	0	track1	gene positions
clDNA	15000001	20000000	5	track1	gene positions
clDNA	20000001	25000000	5	track1	gene positions
clDNA	25000001	30000000	5	track1	gene positions
clDNA	30000001	35000000	5	track1	gene positions
clDNA	35000001	40000000	0	track1	gene positions
clDNA	40000001	45000000	0	track1	gene positions
clDNA	45000001	50000000	0	track1	gene positions
clDNA	50000001	55000000	0	track1	gene positions
clDNA	55000001	60000000	0	track1	gene positions
clDNA	60000001	65000000	0	track1	gene positions
clDNA	65000001	70000000	0	track1	gene positions
clDNA	70000001	75000000	0	track1	gene positions
clDNA	75000001	80000000	0	track1	gene positions
clDNA	80000001	85000000	0	track1	gene positions
clDNA	85000001	90000000	0	track1	gene positions
clDNA	90000001	95000000	0	track1	gene positions
clDNA	95000001	100000000	0	track1	gene positions
clDNA	100000001	105000000	0	track1	gene positions
clDNA	105000001	110000000	0	track1	gene positions
clDNA	110000001	115000000	0	track1	gene positions
clDNA	115000001	120000000	0	track1	gene positions
clDNA	120000001	125000000	0	track1	gene positions
clDNA	125000001	130000000	0	track1	gene positions
clDNA	130000001	135000000	0	track1	gene positions
clDNA	135000001	135652000	0	track1	gene positions
1	1	240600000	chr_part1	track2	centromeres
1	240600000	240600000	centromere	track2	centromeres
1	240600001	689851870	chr_part2	track2	centromeres
2	1	347850000	chr_part1	track2	centromeres
2	347850000	347850000	centromere	track2	centromeres
2	347850001	801256715	chr_part2	track2	centromeres
3	1	347400000	chr_part1	track2	centromeres
3	347400000	347400000	centromere	track2	centromeres
3	347400001	830829764	chr_part2	track2	centromeres
4	1	311750000	chr_part1	track2	centromeres
4	311750000	311750000	centromere	track2	centromeres
4	311750001	673617499	chr_part2	track2	centromeres
5	1	200700000	chr_part1	track2	centromeres
5	200700000	200700000	centromere	track2	centromeres
5	200700001	713149757	chr_part2	track2	centromeres
6	1	325250000	chr_part1	track2	centromeres
6	325250000	325250000	centromere	track2	centromeres
6	325250001	720988478	chr_part2	track2	centromeres
7	1	299150000	chr_part1	track2	centromeres
7	299150000	299150000	centromere	track2	centromeres
7	299150001	750620385	chr_part2	track2	centromeres
1	1	5000000	4229		track3	origin Bs
1	5000001	10000000	6790		track3	origin Bs
1	10000001	15000000	4501		track3	origin Bs
1	15000001	20000000	1668		track3	origin Bs
1	20000001	25000000	4438		track3	origin Bs
1	25000001	30000000	2603		track3	origin Bs
1	30000001	35000000	3504		track3	origin Bs
1	35000001	40000000	1953		track3	origin Bs
1	40000001	45000000	6669		track3	origin Bs
1	45000001	50000000	2973		track3	origin Bs
1	50000001	55000000	3851		track3	origin Bs
1	55000001	60000000	5748		track3	origin Bs
1	60000001	65000000	2414		track3	origin Bs
1	65000001	70000000	5379		track3	origin Bs
1	70000001	75000000	2671		track3	origin Bs
1	75000001	80000000	1790		track3	origin Bs
1	80000001	85000000	5394		track3	origin Bs
1	85000001	90000000	2492		track3	origin Bs
1	90000001	95000000	1913		track3	origin Bs
1	95000001	100000000	4501		track3	origin Bs
1	100000001	105000000	3395		track3	origin Bs
1	105000001	110000000	1715		track3	origin Bs
1	110000001	115000000	3309		track3	origin Bs
1	115000001	120000000	1049		track3	origin Bs
1	120000001	125000000	3720		track3	origin Bs
1	125000001	130000000	1624		track3	origin Bs
1	130000001	135000000	4624		track3	origin Bs
1	135000001	140000000	8027		track3	origin Bs
1	140000001	145000000	6333		track3	origin Bs
1	145000001	150000000	2709		track3	origin Bs
1	150000001	155000000	3797		track3	origin Bs
1	155000001	160000000	987		track3	origin Bs
1	160000001	165000000	2224		track3	origin Bs
1	165000001	170000000	6056		track3	origin Bs
1	170000001	175000000	5627		track3	origin Bs
1	175000001	180000000	5318		track3	origin Bs
1	180000001	185000000	5307		track3	origin Bs
1	185000001	190000000	2701		track3	origin Bs
1	190000001	195000000	4275		track3	origin Bs
1	195000001	200000000	4242		track3	origin Bs
1	200000001	205000000	5337		track3	origin Bs
1	205000001	210000000	5127		track3	origin Bs
1	210000001	215000000	3358		track3	origin Bs
1	215000001	220000000	4166		track3	origin Bs
1	220000001	225000000	7681		track3	origin Bs
1	225000001	230000000	6754		track3	origin Bs
1	230000001	235000000	11352		track3	origin Bs
1	235000001	240000000	20280		track3	origin Bs
1	240000001	245000000	65125		track3	origin Bs
1	245000001	250000000	53104		track3	origin Bs
1	250000001	255000000	11389		track3	origin Bs
1	255000001	260000000	10495		track3	origin Bs
1	260000001	265000000	3789		track3	origin Bs
1	265000001	270000000	6394		track3	origin Bs
1	270000001	275000000	5622		track3	origin Bs
1	275000001	280000000	4229		track3	origin Bs
1	280000001	285000000	14748		track3	origin Bs
1	285000001	290000000	7853		track3	origin Bs
1	290000001	295000000	4197		track3	origin Bs
1	295000001	300000000	3884		track3	origin Bs
1	300000001	305000000	4729		track3	origin Bs
1	305000001	310000000	3979		track3	origin Bs
1	310000001	315000000	5289		track3	origin Bs
1	315000001	320000000	4022		track3	origin Bs
1	320000001	325000000	5722		track3	origin Bs
1	325000001	330000000	6089		track3	origin Bs
1	330000001	335000000	4801		track3	origin Bs
1	335000001	340000000	6926		track3	origin Bs
1	340000001	345000000	4354		track3	origin Bs
1	345000001	350000000	2368		track3	origin Bs
1	350000001	355000000	4915		track3	origin Bs
1	355000001	360000000	3824		track3	origin Bs
1	360000001	365000000	1571		track3	origin Bs
1	365000001	370000000	1883		track3	origin Bs
1	370000001	375000000	4346		track3	origin Bs
1	375000001	380000000	3177		track3	origin Bs
1	380000001	385000000	3142		track3	origin Bs
1	385000001	390000000	5760		track3	origin Bs
1	390000001	395000000	2121		track3	origin Bs
1	395000001	400000000	4642		track3	origin Bs
1	400000001	405000000	5419		track3	origin Bs
1	405000001	410000000	2487		track3	origin Bs
1	410000001	415000000	2605		track3	origin Bs
1	415000001	420000000	5237		track3	origin Bs
1	420000001	425000000	4870		track3	origin Bs
1	425000001	430000000	6311		track3	origin Bs
1	430000001	435000000	1779		track3	origin Bs
1	435000001	440000000	1218		track3	origin Bs
1	440000001	445000000	4151		track3	origin Bs
1	445000001	450000000	6735		track3	origin Bs
1	450000001	455000000	3488		track3	origin Bs
1	455000001	460000000	1600		track3	origin Bs
1	460000001	465000000	665		track3	origin Bs
1	465000001	470000000	4769		track3	origin Bs
1	470000001	475000000	2660		track3	origin Bs
1	475000001	480000000	6296		track3	origin Bs
1	480000001	485000000	2171		track3	origin Bs
1	485000001	490000000	3124		track3	origin Bs
1	490000001	495000000	5516		track3	origin Bs
1	495000001	500000000	4020		track3	origin Bs
1	500000001	505000000	4483		track3	origin Bs
1	505000001	510000000	2639		track3	origin Bs
1	510000001	515000000	1735		track3	origin Bs
1	515000001	520000000	3168		track3	origin Bs
1	520000001	525000000	3862		track3	origin Bs
1	525000001	530000000	2832		track3	origin Bs
1	530000001	535000000	2039		track3	origin Bs
1	535000001	540000000	1841		track3	origin Bs
1	540000001	545000000	2498		track3	origin Bs
1	545000001	550000000	1920		track3	origin Bs
1	550000001	555000000	2446		track3	origin Bs
1	555000001	560000000	1452		track3	origin Bs
1	560000001	565000000	4698		track3	origin Bs
1	565000001	570000000	2802		track3	origin Bs
1	570000001	575000000	4282		track3	origin Bs
1	575000001	580000000	2116		track3	origin Bs
1	580000001	585000000	2824		track3	origin Bs
1	585000001	590000000	3721		track3	origin Bs
1	590000001	595000000	769		track3	origin Bs
1	595000001	600000000	694		track3	origin Bs
1	600000001	605000000	907		track3	origin Bs
1	605000001	610000000	1989		track3	origin Bs
1	610000001	615000000	3409		track3	origin Bs
1	615000001	620000000	3523		track3	origin Bs
1	620000001	625000000	1297		track3	origin Bs
1	625000001	630000000	2506		track3	origin Bs
1	630000001	635000000	2737		track3	origin Bs
1	635000001	640000000	7918		track3	origin Bs
1	640000001	645000000	829		track3	origin Bs
1	645000001	650000000	2190		track3	origin Bs
1	650000001	655000000	1968		track3	origin Bs
1	655000001	660000000	3797		track3	origin Bs
1	660000001	665000000	1983		track3	origin Bs
1	665000001	670000000	693		track3	origin Bs
1	670000001	675000000	7887		track3	origin Bs
1	675000001	680000000	1746		track3	origin Bs
1	680000001	685000000	2133		track3	origin Bs
1	685000001	689851870	0		track3	origin Bs
2	1	5000000	2579		track3	origin Bs
2	5000001	10000000	4858		track3	origin Bs
2	10000001	15000000	4930		track3	origin Bs
2	15000001	20000000	522		track3	origin Bs
2	20000001	25000000	4625		track3	origin Bs
2	25000001	30000000	2743		track3	origin Bs
2	30000001	35000000	2649		track3	origin Bs
2	35000001	40000000	1995		track3	origin Bs
2	40000001	45000000	2663		track3	origin Bs
2	45000001	50000000	1074		track3	origin Bs
2	50000001	55000000	2670		track3	origin Bs
2	55000001	60000000	447		track3	origin Bs
2	60000001	65000000	4538		track3	origin Bs
2	65000001	70000000	3225		track3	origin Bs
2	70000001	75000000	1300		track3	origin Bs
2	75000001	80000000	3615		track3	origin Bs
2	80000001	85000000	4358		track3	origin Bs
2	85000001	90000000	2399		track3	origin Bs
2	90000001	95000000	25130		track3	origin Bs
2	95000001	100000000	6129		track3	origin Bs
2	100000001	105000000	2104		track3	origin Bs
2	105000001	110000000	2010		track3	origin Bs
2	110000001	115000000	4914		track3	origin Bs
2	115000001	120000000	6456		track3	origin Bs
2	120000001	125000000	7603		track3	origin Bs
2	125000001	130000000	4970		track3	origin Bs
2	130000001	135000000	3812		track3	origin Bs
2	135000001	140000000	5892		track3	origin Bs
2	140000001	145000000	2127		track3	origin Bs
2	145000001	150000000	1695		track3	origin Bs
2	150000001	155000000	2633		track3	origin Bs
2	155000001	160000000	1382		track3	origin Bs
2	160000001	165000000	3706		track3	origin Bs
2	165000001	170000000	6520		track3	origin Bs
2	170000001	175000000	5573		track3	origin Bs
2	175000001	180000000	5799		track3	origin Bs
2	180000001	185000000	3077		track3	origin Bs
2	185000001	190000000	1731		track3	origin Bs
2	190000001	195000000	3477		track3	origin Bs
2	195000001	200000000	4519		track3	origin Bs
2	200000001	205000000	2497		track3	origin Bs
2	205000001	210000000	3826		track3	origin Bs
2	210000001	215000000	2393		track3	origin Bs
2	215000001	220000000	4978		track3	origin Bs
2	220000001	225000000	3827		track3	origin Bs
2	225000001	230000000	6018		track3	origin Bs
2	230000001	235000000	6728		track3	origin Bs
2	235000001	240000000	8829		track3	origin Bs
2	240000001	245000000	2979		track3	origin Bs
2	245000001	250000000	4166		track3	origin Bs
2	250000001	255000000	3909		track3	origin Bs
2	255000001	260000000	6004		track3	origin Bs
2	260000001	265000000	3395		track3	origin Bs
2	265000001	270000000	710		track3	origin Bs
2	270000001	275000000	5766		track3	origin Bs
2	275000001	280000000	6212		track3	origin Bs
2	280000001	285000000	6671		track3	origin Bs
2	285000001	290000000	9561		track3	origin Bs
2	290000001	295000000	11435		track3	origin Bs
2	295000001	300000000	2331		track3	origin Bs
2	300000001	305000000	6958		track3	origin Bs
2	305000001	310000000	3733		track3	origin Bs
2	310000001	315000000	3801		track3	origin Bs
2	315000001	320000000	7101		track3	origin Bs
2	320000001	325000000	17883		track3	origin Bs
2	325000001	330000000	11947		track3	origin Bs
2	330000001	335000000	18448		track3	origin Bs
2	335000001	340000000	10516		track3	origin Bs
2	340000001	345000000	18457		track3	origin Bs
2	345000001	350000000	71667		track3	origin Bs
2	350000001	355000000	39310		track3	origin Bs
2	355000001	360000000	3380		track3	origin Bs
2	360000001	365000000	5268		track3	origin Bs
2	365000001	370000000	8779		track3	origin Bs
2	370000001	375000000	5630		track3	origin Bs
2	375000001	380000000	7091		track3	origin Bs
2	380000001	385000000	2479		track3	origin Bs
2	385000001	390000000	3815		track3	origin Bs
2	390000001	395000000	7818		track3	origin Bs
2	395000001	400000000	6036		track3	origin Bs
2	400000001	405000000	3076		track3	origin Bs
2	405000001	410000000	5102		track3	origin Bs
2	410000001	415000000	4640		track3	origin Bs
2	415000001	420000000	2995		track3	origin Bs
2	420000001	425000000	6593		track3	origin Bs
2	425000001	430000000	6919		track3	origin Bs
2	430000001	435000000	1617		track3	origin Bs
2	435000001	440000000	10111		track3	origin Bs
2	440000001	445000000	8037		track3	origin Bs
2	445000001	450000000	2244		track3	origin Bs
2	450000001	455000000	2291		track3	origin Bs
2	455000001	460000000	4312		track3	origin Bs
2	460000001	465000000	4759		track3	origin Bs
2	465000001	470000000	3724		track3	origin Bs
2	470000001	475000000	2829		track3	origin Bs
2	475000001	480000000	4625		track3	origin Bs
2	480000001	485000000	7600		track3	origin Bs
2	485000001	490000000	2384		track3	origin Bs
2	490000001	495000000	5213		track3	origin Bs
2	495000001	500000000	4296		track3	origin Bs
2	500000001	505000000	9366		track3	origin Bs
2	505000001	510000000	4898		track3	origin Bs
2	510000001	515000000	3637		track3	origin Bs
2	515000001	520000000	8866		track3	origin Bs
2	520000001	525000000	3563		track3	origin Bs
2	525000001	530000000	5397		track3	origin Bs
2	530000001	535000000	3108		track3	origin Bs
2	535000001	540000000	3107		track3	origin Bs
2	540000001	545000000	4937		track3	origin Bs
2	545000001	550000000	5764		track3	origin Bs
2	550000001	555000000	2461		track3	origin Bs
2	555000001	560000000	4408		track3	origin Bs
2	560000001	565000000	7220		track3	origin Bs
2	565000001	570000000	615		track3	origin Bs
2	570000001	575000000	1927		track3	origin Bs
2	575000001	580000000	3414		track3	origin Bs
2	580000001	585000000	4994		track3	origin Bs
2	585000001	590000000	3840		track3	origin Bs
2	590000001	595000000	6393		track3	origin Bs
2	595000001	600000000	1840		track3	origin Bs
2	600000001	605000000	7367		track3	origin Bs
2	605000001	610000000	3691		track3	origin Bs
2	610000001	615000000	850		track3	origin Bs
2	615000001	620000000	4602		track3	origin Bs
2	620000001	625000000	2069		track3	origin Bs
2	625000001	630000000	8707		track3	origin Bs
2	630000001	635000000	5202		track3	origin Bs
2	635000001	640000000	2788		track3	origin Bs
2	640000001	645000000	2986		track3	origin Bs
2	645000001	650000000	1995		track3	origin Bs
2	650000001	655000000	1572		track3	origin Bs
2	655000001	660000000	2249		track3	origin Bs
2	660000001	665000000	2861		track3	origin Bs
2	665000001	670000000	1914		track3	origin Bs
2	670000001	675000000	1789		track3	origin Bs
2	675000001	680000000	2028		track3	origin Bs
2	680000001	685000000	4049		track3	origin Bs
2	685000001	690000000	4146		track3	origin Bs
2	690000001	695000000	5904		track3	origin Bs
2	695000001	700000000	3630		track3	origin Bs
2	700000001	705000000	2862		track3	origin Bs
2	705000001	710000000	3211		track3	origin Bs
2	710000001	715000000	4420		track3	origin Bs
2	715000001	720000000	5823		track3	origin Bs
2	720000001	725000000	3449		track3	origin Bs
2	725000001	730000000	1505		track3	origin Bs
2	730000001	735000000	1383		track3	origin Bs
2	735000001	740000000	3406		track3	origin Bs
2	740000001	745000000	974		track3	origin Bs
2	745000001	750000000	9342		track3	origin Bs
2	750000001	755000000	3499		track3	origin Bs
2	755000001	760000000	2642		track3	origin Bs
2	760000001	765000000	3577		track3	origin Bs
2	765000001	770000000	3691		track3	origin Bs
2	770000001	775000000	3199		track3	origin Bs
2	775000001	780000000	1308		track3	origin Bs
2	780000001	785000000	6325		track3	origin Bs
2	785000001	790000000	3263		track3	origin Bs
2	790000001	795000000	3809		track3	origin Bs
2	795000001	800000000	1459		track3	origin Bs
2	800000001	801256715	0		track3	origin Bs
3	1	5000000	612		track3	origin Bs
3	5000001	10000000	3159		track3	origin Bs
3	10000001	15000000	10124		track3	origin Bs
3	15000001	20000000	8450		track3	origin Bs
3	20000001	25000000	2806		track3	origin Bs
3	25000001	30000000	1937		track3	origin Bs
3	30000001	35000000	1824		track3	origin Bs
3	35000001	40000000	2748		track3	origin Bs
3	40000001	45000000	2260		track3	origin Bs
3	45000001	50000000	1244		track3	origin Bs
3	50000001	55000000	5195		track3	origin Bs
3	55000001	60000000	2368		track3	origin Bs
3	60000001	65000000	4062		track3	origin Bs
3	65000001	70000000	2901		track3	origin Bs
3	70000001	75000000	7120		track3	origin Bs
3	75000001	80000000	1799		track3	origin Bs
3	80000001	85000000	6546		track3	origin Bs
3	85000001	90000000	924		track3	origin Bs
3	90000001	95000000	853		track3	origin Bs
3	95000001	100000000	2053		track3	origin Bs
3	100000001	105000000	4344		track3	origin Bs
3	105000001	110000000	2497		track3	origin Bs
3	110000001	115000000	385		track3	origin Bs
3	115000001	120000000	3456		track3	origin Bs
3	120000001	125000000	1725		track3	origin Bs
3	125000001	130000000	1577		track3	origin Bs
3	130000001	135000000	5360		track3	origin Bs
3	135000001	140000000	1779		track3	origin Bs
3	140000001	145000000	3109		track3	origin Bs
3	145000001	150000000	8039		track3	origin Bs
3	150000001	155000000	9295		track3	origin Bs
3	155000001	160000000	3614		track3	origin Bs
3	160000001	165000000	9074		track3	origin Bs
3	165000001	170000000	5645		track3	origin Bs
3	170000001	175000000	3963		track3	origin Bs
3	175000001	180000000	4218		track3	origin Bs
3	180000001	185000000	6814		track3	origin Bs
3	185000001	190000000	5548		track3	origin Bs
3	190000001	195000000	9842		track3	origin Bs
3	195000001	200000000	13900		track3	origin Bs
3	200000001	205000000	7431		track3	origin Bs
3	205000001	210000000	18306		track3	origin Bs
3	210000001	215000000	12515		track3	origin Bs
3	215000001	220000000	5457		track3	origin Bs
3	220000001	225000000	4944		track3	origin Bs
3	225000001	230000000	5875		track3	origin Bs
3	230000001	235000000	14344		track3	origin Bs
3	235000001	240000000	3911		track3	origin Bs
3	240000001	245000000	1087		track3	origin Bs
3	245000001	250000000	8371		track3	origin Bs
3	250000001	255000000	5300		track3	origin Bs
3	255000001	260000000	7840		track3	origin Bs
3	260000001	265000000	2564		track3	origin Bs
3	265000001	270000000	4148		track3	origin Bs
3	270000001	275000000	4804		track3	origin Bs
3	275000001	280000000	11518		track3	origin Bs
3	280000001	285000000	8412		track3	origin Bs
3	285000001	290000000	1999		track3	origin Bs
3	290000001	295000000	6551		track3	origin Bs
3	295000001	300000000	5043		track3	origin Bs
3	300000001	305000000	2288		track3	origin Bs
3	305000001	310000000	6259		track3	origin Bs
3	310000001	315000000	3832		track3	origin Bs
3	315000001	320000000	4454		track3	origin Bs
3	320000001	325000000	9742		track3	origin Bs
3	325000001	330000000	7522		track3	origin Bs
3	330000001	335000000	3598		track3	origin Bs
3	335000001	340000000	10919		track3	origin Bs
3	340000001	345000000	17210		track3	origin Bs
3	345000001	350000000	39379		track3	origin Bs
3	350000001	355000000	7803		track3	origin Bs
3	355000001	360000000	3384		track3	origin Bs
3	360000001	365000000	7594		track3	origin Bs
3	365000001	370000000	3982		track3	origin Bs
3	370000001	375000000	2967		track3	origin Bs
3	375000001	380000000	2482		track3	origin Bs
3	380000001	385000000	5590		track3	origin Bs
3	385000001	390000000	4244		track3	origin Bs
3	390000001	395000000	3675		track3	origin Bs
3	395000001	400000000	3727		track3	origin Bs
3	400000001	405000000	2833		track3	origin Bs
3	405000001	410000000	4247		track3	origin Bs
3	410000001	415000000	6414		track3	origin Bs
3	415000001	420000000	3203		track3	origin Bs
3	420000001	425000000	2474		track3	origin Bs
3	425000001	430000000	4093		track3	origin Bs
3	430000001	435000000	4451		track3	origin Bs
3	435000001	440000000	6928		track3	origin Bs
3	440000001	445000000	7720		track3	origin Bs
3	445000001	450000000	2413		track3	origin Bs
3	450000001	455000000	3370		track3	origin Bs
3	455000001	460000000	4947		track3	origin Bs
3	460000001	465000000	8239		track3	origin Bs
3	465000001	470000000	3409		track3	origin Bs
3	470000001	475000000	4555		track3	origin Bs
3	475000001	480000000	4060		track3	origin Bs
3	480000001	485000000	12223		track3	origin Bs
3	485000001	490000000	5941		track3	origin Bs
3	490000001	495000000	6041		track3	origin Bs
3	495000001	500000000	5600		track3	origin Bs
3	500000001	505000000	5606		track3	origin Bs
3	505000001	510000000	5807		track3	origin Bs
3	510000001	515000000	3302		track3	origin Bs
3	515000001	520000000	6802		track3	origin Bs
3	520000001	525000000	6502		track3	origin Bs
3	525000001	530000000	3033		track3	origin Bs
3	530000001	535000000	2046		track3	origin Bs
3	535000001	540000000	1887		track3	origin Bs
3	540000001	545000000	3242		track3	origin Bs
3	545000001	550000000	4465		track3	origin Bs
3	550000001	555000000	4676		track3	origin Bs
3	555000001	560000000	3521		track3	origin Bs
3	560000001	565000000	4661		track3	origin Bs
3	565000001	570000000	4771		track3	origin Bs
3	570000001	575000000	5665		track3	origin Bs
3	575000001	580000000	8646		track3	origin Bs
3	580000001	585000000	5271		track3	origin Bs
3	585000001	590000000	4546		track3	origin Bs
3	590000001	595000000	4114		track3	origin Bs
3	595000001	600000000	6839		track3	origin Bs
3	600000001	605000000	3644		track3	origin Bs
3	605000001	610000000	4621		track3	origin Bs
3	610000001	615000000	5551		track3	origin Bs
3	615000001	620000000	3739		track3	origin Bs
3	620000001	625000000	3053		track3	origin Bs
3	625000001	630000000	7501		track3	origin Bs
3	630000001	635000000	3562		track3	origin Bs
3	635000001	640000000	1146		track3	origin Bs
3	640000001	645000000	3908		track3	origin Bs
3	645000001	650000000	5082		track3	origin Bs
3	650000001	655000000	4938		track3	origin Bs
3	655000001	660000000	4465		track3	origin Bs
3	660000001	665000000	5508		track3	origin Bs
3	665000001	670000000	3674		track3	origin Bs
3	670000001	675000000	5565		track3	origin Bs
3	675000001	680000000	2584		track3	origin Bs
3	680000001	685000000	2306		track3	origin Bs
3	685000001	690000000	1270		track3	origin Bs
3	690000001	695000000	3834		track3	origin Bs
3	695000001	700000000	5788		track3	origin Bs
3	700000001	705000000	5881		track3	origin Bs
3	705000001	710000000	5014		track3	origin Bs
3	710000001	715000000	3114		track3	origin Bs
3	715000001	720000000	6455		track3	origin Bs
3	720000001	725000000	4452		track3	origin Bs
3	725000001	730000000	7932		track3	origin Bs
3	730000001	735000000	4895		track3	origin Bs
3	735000001	740000000	2360		track3	origin Bs
3	740000001	745000000	4626		track3	origin Bs
3	745000001	750000000	3030		track3	origin Bs
3	750000001	755000000	803		track3	origin Bs
3	755000001	760000000	2490		track3	origin Bs
3	760000001	765000000	4640		track3	origin Bs
3	765000001	770000000	1941		track3	origin Bs
3	770000001	775000000	506		track3	origin Bs
3	775000001	780000000	5739		track3	origin Bs
3	780000001	785000000	2364		track3	origin Bs
3	785000001	790000000	2186		track3	origin Bs
3	790000001	795000000	1885		track3	origin Bs
3	795000001	800000000	3125		track3	origin Bs
3	800000001	805000000	6378		track3	origin Bs
3	805000001	810000000	3808		track3	origin Bs
3	810000001	815000000	2258		track3	origin Bs
3	815000001	820000000	1422		track3	origin Bs
3	820000001	825000000	1125		track3	origin Bs
3	825000001	830000000	3029		track3	origin Bs
3	830000001	830829764	0		track3	origin Bs
4	1	5000000	3346		track3	origin Bs
4	5000001	10000000	3074		track3	origin Bs
4	10000001	15000000	4859		track3	origin Bs
4	15000001	20000000	7388		track3	origin Bs
4	20000001	25000000	5370		track3	origin Bs
4	25000001	30000000	1870		track3	origin Bs
4	30000001	35000000	3018		track3	origin Bs
4	35000001	40000000	3528		track3	origin Bs
4	40000001	45000000	3678		track3	origin Bs
4	45000001	50000000	2984		track3	origin Bs
4	50000001	55000000	1601		track3	origin Bs
4	55000001	60000000	2128		track3	origin Bs
4	60000001	65000000	4145		track3	origin Bs
4	65000001	70000000	3014		track3	origin Bs
4	70000001	75000000	4251		track3	origin Bs
4	75000001	80000000	1253		track3	origin Bs
4	80000001	85000000	7520		track3	origin Bs
4	85000001	90000000	1889		track3	origin Bs
4	90000001	95000000	2373		track3	origin Bs
4	95000001	100000000	1107		track3	origin Bs
4	100000001	105000000	6089		track3	origin Bs
4	105000001	110000000	3490		track3	origin Bs
4	110000001	115000000	3915		track3	origin Bs
4	115000001	120000000	5295		track3	origin Bs
4	120000001	125000000	3847		track3	origin Bs
4	125000001	130000000	2595		track3	origin Bs
4	130000001	135000000	6661		track3	origin Bs
4	135000001	140000000	6611		track3	origin Bs
4	140000001	145000000	5031		track3	origin Bs
4	145000001	150000000	2444		track3	origin Bs
4	150000001	155000000	11188		track3	origin Bs
4	155000001	160000000	2164		track3	origin Bs
4	160000001	165000000	2152		track3	origin Bs
4	165000001	170000000	3053		track3	origin Bs
4	170000001	175000000	2152		track3	origin Bs
4	175000001	180000000	2640		track3	origin Bs
4	180000001	185000000	4312		track3	origin Bs
4	185000001	190000000	5172		track3	origin Bs
4	190000001	195000000	4887		track3	origin Bs
4	195000001	200000000	6425		track3	origin Bs
4	200000001	205000000	11085		track3	origin Bs
4	205000001	210000000	13038		track3	origin Bs
4	210000001	215000000	2892		track3	origin Bs
4	215000001	220000000	6582		track3	origin Bs
4	220000001	225000000	3991		track3	origin Bs
4	225000001	230000000	5401		track3	origin Bs
4	230000001	235000000	8078		track3	origin Bs
4	235000001	240000000	7209		track3	origin Bs
4	240000001	245000000	7066		track3	origin Bs
4	245000001	250000000	5936		track3	origin Bs
4	250000001	255000000	9143		track3	origin Bs
4	255000001	260000000	7386		track3	origin Bs
4	260000001	265000000	7105		track3	origin Bs
4	265000001	270000000	4440		track3	origin Bs
4	270000001	275000000	1665		track3	origin Bs
4	275000001	280000000	3028		track3	origin Bs
4	280000001	285000000	5999		track3	origin Bs
4	285000001	290000000	7241		track3	origin Bs
4	290000001	295000000	5552		track3	origin Bs
4	295000001	300000000	6957		track3	origin Bs
4	300000001	305000000	13744		track3	origin Bs
4	305000001	310000000	15588		track3	origin Bs
4	310000001	315000000	6973		track3	origin Bs
4	315000001	320000000	57872		track3	origin Bs
4	320000001	325000000	19960		track3	origin Bs
4	325000001	330000000	9948		track3	origin Bs
4	330000001	335000000	6946		track3	origin Bs
4	335000001	340000000	24436		track3	origin Bs
4	340000001	345000000	12290		track3	origin Bs
4	345000001	350000000	15740		track3	origin Bs
4	350000001	355000000	6520		track3	origin Bs
4	355000001	360000000	8713		track3	origin Bs
4	360000001	365000000	7956		track3	origin Bs
4	365000001	370000000	867		track3	origin Bs
4	370000001	375000000	3882		track3	origin Bs
4	375000001	380000000	3778		track3	origin Bs
4	380000001	385000000	5000		track3	origin Bs
4	385000001	390000000	3720		track3	origin Bs
4	390000001	395000000	2404		track3	origin Bs
4	395000001	400000000	3648		track3	origin Bs
4	400000001	405000000	8436		track3	origin Bs
4	405000001	410000000	5209		track3	origin Bs
4	410000001	415000000	7886		track3	origin Bs
4	415000001	420000000	4102		track3	origin Bs
4	420000001	425000000	4465		track3	origin Bs
4	425000001	430000000	2294		track3	origin Bs
4	430000001	435000000	3833		track3	origin Bs
4	435000001	440000000	2974		track3	origin Bs
4	440000001	445000000	2732		track3	origin Bs
4	445000001	450000000	3978		track3	origin Bs
4	450000001	455000000	1525		track3	origin Bs
4	455000001	460000000	2664		track3	origin Bs
4	460000001	465000000	2699		track3	origin Bs
4	465000001	470000000	5389		track3	origin Bs
4	470000001	475000000	4534		track3	origin Bs
4	475000001	480000000	3355		track3	origin Bs
4	480000001	485000000	1331		track3	origin Bs
4	485000001	490000000	5724		track3	origin Bs
4	490000001	495000000	2273		track3	origin Bs
4	495000001	500000000	4462		track3	origin Bs
4	500000001	505000000	5145		track3	origin Bs
4	505000001	510000000	2405		track3	origin Bs
4	510000001	515000000	2682		track3	origin Bs
4	515000001	520000000	9788		track3	origin Bs
4	520000001	525000000	1156		track3	origin Bs
4	525000001	530000000	7223		track3	origin Bs
4	530000001	535000000	4441		track3	origin Bs
4	535000001	540000000	7884		track3	origin Bs
4	540000001	545000000	3760		track3	origin Bs
4	545000001	550000000	4550		track3	origin Bs
4	550000001	555000000	1277		track3	origin Bs
4	555000001	560000000	2852		track3	origin Bs
4	560000001	565000000	7569		track3	origin Bs
4	565000001	570000000	1637		track3	origin Bs
4	570000001	575000000	3456		track3	origin Bs
4	575000001	580000000	4111		track3	origin Bs
4	580000001	585000000	3033		track3	origin Bs
4	585000001	590000000	4027		track3	origin Bs
4	590000001	595000000	2236		track3	origin Bs
4	595000001	600000000	3327		track3	origin Bs
4	600000001	605000000	3479		track3	origin Bs
4	605000001	610000000	3423		track3	origin Bs
4	610000001	615000000	3935		track3	origin Bs
4	615000001	620000000	1666		track3	origin Bs
4	620000001	625000000	2793		track3	origin Bs
4	625000001	630000000	1610		track3	origin Bs
4	630000001	635000000	4881		track3	origin Bs
4	635000001	640000000	2692		track3	origin Bs
4	640000001	645000000	2841		track3	origin Bs
4	645000001	650000000	2927		track3	origin Bs
4	650000001	655000000	4195		track3	origin Bs
4	655000001	660000000	2097		track3	origin Bs
4	660000001	665000000	3940		track3	origin Bs
4	665000001	670000000	5808		track3	origin Bs
4	670000001	673617499	0		track3	origin Bs
5	1	5000000	3577		track3	origin Bs
5	5000001	10000000	2607		track3	origin Bs
5	10000001	15000000	1130		track3	origin Bs
5	15000001	20000000	24108		track3	origin Bs
5	20000001	25000000	2029		track3	origin Bs
5	25000001	30000000	1932		track3	origin Bs
5	30000001	35000000	1993		track3	origin Bs
5	35000001	40000000	3119		track3	origin Bs
5	40000001	45000000	2546		track3	origin Bs
5	45000001	50000000	4064		track3	origin Bs
5	50000001	55000000	1325		track3	origin Bs
5	55000001	60000000	1370		track3	origin Bs
5	60000001	65000000	3335		track3	origin Bs
5	65000001	70000000	6551		track3	origin Bs
5	70000001	75000000	4172		track3	origin Bs
5	75000001	80000000	4696		track3	origin Bs
5	80000001	85000000	61240		track3	origin Bs
5	85000001	90000000	5916		track3	origin Bs
5	90000001	95000000	4113		track3	origin Bs
5	95000001	100000000	5865		track3	origin Bs
5	100000001	105000000	753		track3	origin Bs
5	105000001	110000000	4014		track3	origin Bs
5	110000001	115000000	4344		track3	origin Bs
5	115000001	120000000	1078		track3	origin Bs
5	120000001	125000000	2631		track3	origin Bs
5	125000001	130000000	6946		track3	origin Bs
5	130000001	135000000	9629		track3	origin Bs
5	135000001	140000000	12107		track3	origin Bs
5	140000001	145000000	4887		track3	origin Bs
5	145000001	150000000	8813		track3	origin Bs
5	150000001	155000000	10510		track3	origin Bs
5	155000001	160000000	3222		track3	origin Bs
5	160000001	165000000	13843		track3	origin Bs
5	165000001	170000000	9679		track3	origin Bs
5	170000001	175000000	11000		track3	origin Bs
5	175000001	180000000	8654		track3	origin Bs
5	180000001	185000000	14489		track3	origin Bs
5	185000001	190000000	7022		track3	origin Bs
5	190000001	195000000	11649		track3	origin Bs
5	195000001	200000000	20542		track3	origin Bs
5	200000001	205000000	50943		track3	origin Bs
5	205000001	210000000	6951		track3	origin Bs
5	210000001	215000000	2711		track3	origin Bs
5	215000001	220000000	13228		track3	origin Bs
5	220000001	225000000	4743		track3	origin Bs
5	225000001	230000000	3395		track3	origin Bs
5	230000001	235000000	7725		track3	origin Bs
5	235000001	240000000	9375		track3	origin Bs
5	240000001	245000000	4001		track3	origin Bs
5	245000001	250000000	2698		track3	origin Bs
5	250000001	255000000	5787		track3	origin Bs
5	255000001	260000000	3879		track3	origin Bs
5	260000001	265000000	3803		track3	origin Bs
5	265000001	270000000	1772		track3	origin Bs
5	270000001	275000000	4965		track3	origin Bs
5	275000001	280000000	5899		track3	origin Bs
5	280000001	285000000	4888		track3	origin Bs
5	285000001	290000000	3093		track3	origin Bs
5	290000001	295000000	4281		track3	origin Bs
5	295000001	300000000	10542		track3	origin Bs
5	300000001	305000000	2464		track3	origin Bs
5	305000001	310000000	5496		track3	origin Bs
5	310000001	315000000	12027		track3	origin Bs
5	315000001	320000000	2769		track3	origin Bs
5	320000001	325000000	5449		track3	origin Bs
5	325000001	330000000	5054		track3	origin Bs
5	330000001	335000000	3864		track3	origin Bs
5	335000001	340000000	1430		track3	origin Bs
5	340000001	345000000	6393		track3	origin Bs
5	345000001	350000000	2804		track3	origin Bs
5	350000001	355000000	4742		track3	origin Bs
5	355000001	360000000	5379		track3	origin Bs
5	360000001	365000000	4369		track3	origin Bs
5	365000001	370000000	3971		track3	origin Bs
5	370000001	375000000	2449		track3	origin Bs
5	375000001	380000000	1975		track3	origin Bs
5	380000001	385000000	3396		track3	origin Bs
5	385000001	390000000	5370		track3	origin Bs
5	390000001	395000000	3973		track3	origin Bs
5	395000001	400000000	5472		track3	origin Bs
5	400000001	405000000	3141		track3	origin Bs
5	405000001	410000000	7320		track3	origin Bs
5	410000001	415000000	3108		track3	origin Bs
5	415000001	420000000	5120		track3	origin Bs
5	420000001	425000000	3183		track3	origin Bs
5	425000001	430000000	2058		track3	origin Bs
5	430000001	435000000	1755		track3	origin Bs
5	435000001	440000000	2159		track3	origin Bs
5	440000001	445000000	3303		track3	origin Bs
5	445000001	450000000	3463		track3	origin Bs
5	450000001	455000000	9737		track3	origin Bs
5	455000001	460000000	2517		track3	origin Bs
5	460000001	465000000	4796		track3	origin Bs
5	465000001	470000000	5364		track3	origin Bs
5	470000001	475000000	3650		track3	origin Bs
5	475000001	480000000	4537		track3	origin Bs
5	480000001	485000000	6057		track3	origin Bs
5	485000001	490000000	5162		track3	origin Bs
5	490000001	495000000	3418		track3	origin Bs
5	495000001	500000000	3150		track3	origin Bs
5	500000001	505000000	6666		track3	origin Bs
5	505000001	510000000	2373		track3	origin Bs
5	510000001	515000000	3559		track3	origin Bs
5	515000001	520000000	3336		track3	origin Bs
5	520000001	525000000	4303		track3	origin Bs
5	525000001	530000000	2367		track3	origin Bs
5	530000001	535000000	1289		track3	origin Bs
5	535000001	540000000	2656		track3	origin Bs
5	540000001	545000000	2407		track3	origin Bs
5	545000001	550000000	5851		track3	origin Bs
5	550000001	555000000	6226		track3	origin Bs
5	555000001	560000000	5837		track3	origin Bs
5	560000001	565000000	2450		track3	origin Bs
5	565000001	570000000	885		track3	origin Bs
5	570000001	575000000	3875		track3	origin Bs
5	575000001	580000000	3695		track3	origin Bs
5	580000001	585000000	1594		track3	origin Bs
5	585000001	590000000	4015		track3	origin Bs
5	590000001	595000000	1875		track3	origin Bs
5	595000001	600000000	2908		track3	origin Bs
5	600000001	605000000	4438		track3	origin Bs
5	605000001	610000000	4711		track3	origin Bs
5	610000001	615000000	3752		track3	origin Bs
5	615000001	620000000	1931		track3	origin Bs
5	620000001	625000000	2349		track3	origin Bs
5	625000001	630000000	1785		track3	origin Bs
5	630000001	635000000	3991		track3	origin Bs
5	635000001	640000000	2822		track3	origin Bs
5	640000001	645000000	2786		track3	origin Bs
5	645000001	650000000	4827		track3	origin Bs
5	650000001	655000000	1458		track3	origin Bs
5	655000001	660000000	5122		track3	origin Bs
5	660000001	665000000	2269		track3	origin Bs
5	665000001	670000000	3147		track3	origin Bs
5	670000001	675000000	4004		track3	origin Bs
5	675000001	680000000	4923		track3	origin Bs
5	680000001	685000000	4024		track3	origin Bs
5	685000001	690000000	2638		track3	origin Bs
5	690000001	695000000	3025		track3	origin Bs
5	695000001	700000000	2154		track3	origin Bs
5	700000001	705000000	3778		track3	origin Bs
5	705000001	710000000	2261		track3	origin Bs
5	710000001	713149757	0		track3	origin Bs
6	1	5000000	1038		track3	origin Bs
6	5000001	10000000	1735		track3	origin Bs
6	10000001	15000000	1261		track3	origin Bs
6	15000001	20000000	4768		track3	origin Bs
6	20000001	25000000	3527		track3	origin Bs
6	25000001	30000000	3319		track3	origin Bs
6	30000001	35000000	4774		track3	origin Bs
6	35000001	40000000	3179		track3	origin Bs
6	40000001	45000000	1883		track3	origin Bs
6	45000001	50000000	3393		track3	origin Bs
6	50000001	55000000	2513		track3	origin Bs
6	55000001	60000000	2680		track3	origin Bs
6	60000001	65000000	3556		track3	origin Bs
6	65000001	70000000	4436		track3	origin Bs
6	70000001	75000000	4205		track3	origin Bs
6	75000001	80000000	3773		track3	origin Bs
6	80000001	85000000	2560		track3	origin Bs
6	85000001	90000000	2011		track3	origin Bs
6	90000001	95000000	1958		track3	origin Bs
6	95000001	100000000	9494		track3	origin Bs
6	100000001	105000000	4445		track3	origin Bs
6	105000001	110000000	476		track3	origin Bs
6	110000001	115000000	1301		track3	origin Bs
6	115000001	120000000	1791		track3	origin Bs
6	120000001	125000000	1675		track3	origin Bs
6	125000001	130000000	1863		track3	origin Bs
6	130000001	135000000	2649		track3	origin Bs
6	135000001	140000000	2463		track3	origin Bs
6	140000001	145000000	4435		track3	origin Bs
6	145000001	150000000	7452		track3	origin Bs
6	150000001	155000000	2656		track3	origin Bs
6	155000001	160000000	8874		track3	origin Bs
6	160000001	165000000	2275		track3	origin Bs
6	165000001	170000000	3498		track3	origin Bs
6	170000001	175000000	3329		track3	origin Bs
6	175000001	180000000	2629		track3	origin Bs
6	180000001	185000000	4876		track3	origin Bs
6	185000001	190000000	3781		track3	origin Bs
6	190000001	195000000	2912		track3	origin Bs
6	195000001	200000000	3571		track3	origin Bs
6	200000001	205000000	5374		track3	origin Bs
6	205000001	210000000	6916		track3	origin Bs
6	210000001	215000000	5312		track3	origin Bs
6	215000001	220000000	5050		track3	origin Bs
6	220000001	225000000	1890		track3	origin Bs
6	225000001	230000000	7056		track3	origin Bs
6	230000001	235000000	6986		track3	origin Bs
6	235000001	240000000	3417		track3	origin Bs
6	240000001	245000000	11234		track3	origin Bs
6	245000001	250000000	8427		track3	origin Bs
6	250000001	255000000	6823		track3	origin Bs
6	255000001	260000000	7297		track3	origin Bs
6	260000001	265000000	5988		track3	origin Bs
6	265000001	270000000	17031		track3	origin Bs
6	270000001	275000000	8391		track3	origin Bs
6	275000001	280000000	3399		track3	origin Bs
6	280000001	285000000	5268		track3	origin Bs
6	285000001	290000000	5982		track3	origin Bs
6	290000001	295000000	1972		track3	origin Bs
6	295000001	300000000	4261		track3	origin Bs
6	300000001	305000000	4969		track3	origin Bs
6	305000001	310000000	2875		track3	origin Bs
6	310000001	315000000	5779		track3	origin Bs
6	315000001	320000000	4171		track3	origin Bs
6	320000001	325000000	30606		track3	origin Bs
6	325000001	330000000	98334		track3	origin Bs
6	330000001	335000000	17121		track3	origin Bs
6	335000001	340000000	11457		track3	origin Bs
6	340000001	345000000	5652		track3	origin Bs
[truncated: 789 more rows]

## Sheet: Suppl.Figure 3d
Supplementary Figure 3d	PCR amplification of the Ae. speltoides B-specific repeat AesTR-183 and the rye B-specific repeat CL11 using DNA isolated from leaf tissue of Ae. speltoides +B, T. aestivum + rye B, and their F1 hybrids.
	AesTR-183																CL11

## Sheet: Suppl.Figure 5
Supplementary Figure 5	K-mer ratio plot of A genomic and B chromosome assigned contigs. The average k-mer counts per gene was calculated for the 0B and the AB dataset and the ratio (AB/0B) was plotted for both subsets
# gene ID	assignment	value
AEGSP_Katzir_IPKv1_gene_1	A_genome	1.09524
AEGSP_Katzir_IPKv1_gene_2	A_genome	0.863636
AEGSP_Katzir_IPKv1_gene_3	A_genome	0.96
AEGSP_Katzir_IPKv1_gene_4	A_genome	0.988889
AEGSP_Katzir_IPKv1_gene_5	A_genome	1.0177
AEGSP_Katzir_IPKv1_gene_7	A_genome	1.01053
AEGSP_Katzir_IPKv1_gene_8	A_genome	0.866667
AEGSP_Katzir_IPKv1_gene_9	A_genome	1.16129
AEGSP_Katzir_IPKv1_gene_10	A_genome	1.0125
AEGSP_Katzir_IPKv1_gene_11	A_genome	0.78125
AEGSP_Katzir_IPKv1_gene_12	A_genome	0.891667
AEGSP_Katzir_IPKv1_gene_13	A_genome	1
AEGSP_Katzir_IPKv1_gene_14	A_genome	1.29032
AEGSP_Katzir_IPKv1_gene_15	A_genome	1.21277
AEGSP_Katzir_IPKv1_gene_16	A_genome	1.06173
AEGSP_Katzir_IPKv1_gene_17	A_genome	1.05102
AEGSP_Katzir_IPKv1_gene_18	A_genome	0.850575
AEGSP_Katzir_IPKv1_gene_20	A_genome	1.02105
AEGSP_Katzir_IPKv1_gene_19	A_genome	0.96875
AEGSP_Katzir_IPKv1_gene_22	A_genome	1.52055
AEGSP_Katzir_IPKv1_gene_23	A_genome	1.4186
AEGSP_Katzir_IPKv1_gene_24	A_genome	0.893617
AEGSP_Katzir_IPKv1_gene_25	A_genome	5.21875
AEGSP_Katzir_IPKv1_gene_26	A_genome	1.30769
AEGSP_Katzir_IPKv1_gene_27	A_genome	0.907216
AEGSP_Katzir_IPKv1_gene_28	A_genome	0
AEGSP_Katzir_IPKv1_gene_29	A_genome	1.02703
AEGSP_Katzir_IPKv1_gene_30	A_genome	1.06863
AEGSP_Katzir_IPKv1_gene_31	A_genome	1.18585
AEGSP_Katzir_IPKv1_gene_32	A_genome	0.908046
AEGSP_Katzir_IPKv1_gene_33	A_genome	1.29897
AEGSP_Katzir_IPKv1_gene_34	A_genome	0.424242
AEGSP_Katzir_IPKv1_gene_35	A_genome	1.04
AEGSP_Katzir_IPKv1_gene_36	A_genome	1.0098
AEGSP_Katzir_IPKv1_gene_37	A_genome	1.02128
AEGSP_Katzir_IPKv1_gene_38	A_genome	1.11712
AEGSP_Katzir_IPKv1_gene_39	A_genome	0.981132
AEGSP_Katzir_IPKv1_gene_40	A_genome	1.28029
AEGSP_Katzir_IPKv1_gene_41	A_genome	1.24752
AEGSP_Katzir_IPKv1_gene_42	A_genome	1.17204
AEGSP_Katzir_IPKv1_gene_43	A_genome	1.06593
AEGSP_Katzir_IPKv1_gene_44	A_genome	0.988889
AEGSP_Katzir_IPKv1_gene_45	A_genome	0.957447
AEGSP_Katzir_IPKv1_gene_46	A_genome	0.952381
AEGSP_Katzir_IPKv1_gene_47	A_genome	0.893204
AEGSP_Katzir_IPKv1_gene_48	A_genome	1.05618
AEGSP_Katzir_IPKv1_gene_49	A_genome	0.935484
AEGSP_Katzir_IPKv1_gene_50	A_genome	1.23762
AEGSP_Katzir_IPKv1_gene_51	A_genome	1.10698
AEGSP_Katzir_IPKv1_gene_52	A_genome	1.13669
AEGSP_Katzir_IPKv1_gene_53	A_genome	0.579602
AEGSP_Katzir_IPKv1_gene_54	A_genome	1.12889
AEGSP_Katzir_IPKv1_gene_55	A_genome	1.32558
AEGSP_Katzir_IPKv1_gene_56	A_genome	0.788991
AEGSP_Katzir_IPKv1_gene_57	A_genome	0.914894
AEGSP_Katzir_IPKv1_gene_58	A_genome	1.4
AEGSP_Katzir_IPKv1_gene_59	A_genome	1.49606
AEGSP_Katzir_IPKv1_gene_60	A_genome	1.05769
AEGSP_Katzir_IPKv1_gene_61	A_genome	0.965909
AEGSP_Katzir_IPKv1_gene_62	A_genome	0.820225
AEGSP_Katzir_IPKv1_gene_63	A_genome	0.834951
AEGSP_Katzir_IPKv1_gene_64	A_genome	1
AEGSP_Katzir_IPKv1_gene_65	A_genome	1.10989
AEGSP_Katzir_IPKv1_gene_66	A_genome	0.826087
AEGSP_Katzir_IPKv1_gene_67	A_genome	1
AEGSP_Katzir_IPKv1_gene_68	A_genome	1.04854
AEGSP_Katzir_IPKv1_gene_69	A_genome	1.0813
AEGSP_Katzir_IPKv1_gene_70	A_genome	1.32609
AEGSP_Katzir_IPKv1_gene_71	A_genome	1.13311
AEGSP_Katzir_IPKv1_gene_73	A_genome	0.428571
AEGSP_Katzir_IPKv1_gene_74	A_genome	1.11236
AEGSP_Katzir_IPKv1_gene_76	A_genome	1.1636
AEGSP_Katzir_IPKv1_gene_75	A_genome	1.15412
AEGSP_Katzir_IPKv1_gene_77	A_genome	0.956522
AEGSP_Katzir_IPKv1_gene_78	A_genome	1.07059
AEGSP_Katzir_IPKv1_gene_79	A_genome	1.32222
AEGSP_Katzir_IPKv1_gene_80	A_genome	0.663934
AEGSP_Katzir_IPKv1_gene_81	A_genome	1.38806
AEGSP_Katzir_IPKv1_gene_82	A_genome	1.16453
AEGSP_Katzir_IPKv1_gene_83	A_genome	0.675325
AEGSP_Katzir_IPKv1_gene_84	A_genome	1
AEGSP_Katzir_IPKv1_gene_85	A_genome	1.11905
AEGSP_Katzir_IPKv1_gene_86	A_genome	1.05085
AEGSP_Katzir_IPKv1_gene_87	A_genome	2.23077
AEGSP_Katzir_IPKv1_gene_88	A_genome	1.01205
AEGSP_Katzir_IPKv1_gene_89	A_genome	0.865385
AEGSP_Katzir_IPKv1_gene_90	A_genome	1.15909
AEGSP_Katzir_IPKv1_gene_91	A_genome	1.06098
AEGSP_Katzir_IPKv1_gene_92	A_genome	0.954545
AEGSP_Katzir_IPKv1_gene_93	A_genome	1.46875
AEGSP_Katzir_IPKv1_gene_94	A_genome	0.978022
AEGSP_Katzir_IPKv1_gene_95	A_genome	0.538889
AEGSP_Katzir_IPKv1_gene_96	A_genome	1.01064
AEGSP_Katzir_IPKv1_gene_97	A_genome	1.28671
AEGSP_Katzir_IPKv1_gene_98	A_genome	0.80198
AEGSP_Katzir_IPKv1_gene_99	A_genome	1.175
AEGSP_Katzir_IPKv1_gene_100	A_genome	0.892857
AEGSP_Katzir_IPKv1_gene_101	A_genome	1.08491
AEGSP_Katzir_IPKv1_gene_102	A_genome	1.18987
AEGSP_Katzir_IPKv1_gene_104	A_genome	1.02778
AEGSP_Katzir_IPKv1_gene_103	A_genome	1.22785
AEGSP_Katzir_IPKv1_gene_105	A_genome	0.808511
AEGSP_Katzir_IPKv1_gene_106	A_genome	0.945055
AEGSP_Katzir_IPKv1_gene_107	A_genome	1
AEGSP_Katzir_IPKv1_gene_108	A_genome	1.04301
AEGSP_Katzir_IPKv1_gene_110	A_genome	0.848214
AEGSP_Katzir_IPKv1_gene_111	A_genome	1.16842
AEGSP_Katzir_IPKv1_gene_112	A_genome	1.05263
AEGSP_Katzir_IPKv1_gene_113	A_genome	1.22989
AEGSP_Katzir_IPKv1_gene_114	A_genome	1.07143
AEGSP_Katzir_IPKv1_gene_115	A_genome	1.08974
AEGSP_Katzir_IPKv1_gene_116	A_genome	1
AEGSP_Katzir_IPKv1_gene_117	A_genome	1.07975
AEGSP_Katzir_IPKv1_gene_118	A_genome	0.921569
AEGSP_Katzir_IPKv1_gene_119	A_genome	0.95614
AEGSP_Katzir_IPKv1_gene_120	A_genome	0.852632
AEGSP_Katzir_IPKv1_gene_121	A_genome	1.16463
AEGSP_Katzir_IPKv1_gene_122	A_genome	1.13924
AEGSP_Katzir_IPKv1_gene_123	A_genome	1.16
AEGSP_Katzir_IPKv1_gene_124	A_genome	0.397849
AEGSP_Katzir_IPKv1_gene_125	A_genome	1.05319
AEGSP_Katzir_IPKv1_gene_126	A_genome	1.45122
AEGSP_Katzir_IPKv1_gene_127	A_genome	1
AEGSP_Katzir_IPKv1_gene_128	A_genome	1.15294
AEGSP_Katzir_IPKv1_gene_129	A_genome	0.955357
AEGSP_Katzir_IPKv1_gene_130	A_genome	1.01869
AEGSP_Katzir_IPKv1_gene_131	A_genome	0.950495
AEGSP_Katzir_IPKv1_gene_132	A_genome	1.17808
AEGSP_Katzir_IPKv1_gene_133	A_genome	1.06383
AEGSP_Katzir_IPKv1_gene_134	A_genome	0.988764
AEGSP_Katzir_IPKv1_gene_135	A_genome	0.884615
AEGSP_Katzir_IPKv1_gene_136	A_genome	0.887755
AEGSP_Katzir_IPKv1_gene_137	A_genome	1.07059
AEGSP_Katzir_IPKv1_gene_138	A_genome	0.691589
AEGSP_Katzir_IPKv1_gene_139	A_genome	0.990826
AEGSP_Katzir_IPKv1_gene_140	A_genome	1.71429
AEGSP_Katzir_IPKv1_gene_141	A_genome	1.11538
AEGSP_Katzir_IPKv1_gene_142	A_genome	0.989247
AEGSP_Katzir_IPKv1_gene_143	A_genome	1.22785
AEGSP_Katzir_IPKv1_gene_144	A_genome	0.831461
AEGSP_Katzir_IPKv1_gene_145	A_genome	0.489796
AEGSP_Katzir_IPKv1_gene_146	A_genome	1.08696
AEGSP_Katzir_IPKv1_gene_147	A_genome	1.10526
AEGSP_Katzir_IPKv1_gene_148	A_genome	0.934783
AEGSP_Katzir_IPKv1_gene_149	A_genome	0.892857
AEGSP_Katzir_IPKv1_gene_150	A_genome	1.03261
AEGSP_Katzir_IPKv1_gene_151	A_genome	0.768421
AEGSP_Katzir_IPKv1_gene_152	A_genome	1.13514
AEGSP_Katzir_IPKv1_gene_153	A_genome	1.06173
AEGSP_Katzir_IPKv1_gene_154	A_genome	0.89899
AEGSP_Katzir_IPKv1_gene_155	A_genome	1.0814
AEGSP_Katzir_IPKv1_gene_156	A_genome	0.0766871
AEGSP_Katzir_IPKv1_gene_157	A_genome	1.152
AEGSP_Katzir_IPKv1_gene_158	A_genome	1.02299
AEGSP_Katzir_IPKv1_gene_159	A_genome	1.36486
AEGSP_Katzir_IPKv1_gene_160	A_genome	1.04255
AEGSP_Katzir_IPKv1_gene_161	A_genome	0.952381
AEGSP_Katzir_IPKv1_gene_162	A_genome	0.968421
AEGSP_Katzir_IPKv1_gene_163	A_genome	0.912621
AEGSP_Katzir_IPKv1_gene_164	A_genome	0.967391
AEGSP_Katzir_IPKv1_gene_165	A_genome	0.970874
AEGSP_Katzir_IPKv1_gene_166	A_genome	1.14118
AEGSP_Katzir_IPKv1_gene_167	A_genome	1.42857
AEGSP_Katzir_IPKv1_gene_168	A_genome	0.826531
AEGSP_Katzir_IPKv1_gene_169	A_genome	0.947917
AEGSP_Katzir_IPKv1_gene_170	A_genome	1.35606
AEGSP_Katzir_IPKv1_gene_171	A_genome	1.02963
AEGSP_Katzir_IPKv1_gene_172	A_genome	1.13393
AEGSP_Katzir_IPKv1_gene_174	A_genome	0.928571
AEGSP_Katzir_IPKv1_gene_175	A_genome	1.11688
AEGSP_Katzir_IPKv1_gene_176	A_genome	0.919786
AEGSP_Katzir_IPKv1_gene_177	A_genome	1.17647
AEGSP_Katzir_IPKv1_gene_178	A_genome	1.35238
AEGSP_Katzir_IPKv1_gene_180	A_genome	1.90059
AEGSP_Katzir_IPKv1_gene_179	A_genome	1.26942
AEGSP_Katzir_IPKv1_gene_181	A_genome	1.23797
AEGSP_Katzir_IPKv1_gene_182	A_genome	1.42857
AEGSP_Katzir_IPKv1_gene_183	A_genome	1.09574
AEGSP_Katzir_IPKv1_gene_184	A_genome	1.20732
AEGSP_Katzir_IPKv1_gene_185	A_genome	1.05102
AEGSP_Katzir_IPKv1_gene_186	A_genome	1.11392
AEGSP_Katzir_IPKv1_gene_187	A_genome	1.25
AEGSP_Katzir_IPKv1_gene_188	A_genome	1.04854
AEGSP_Katzir_IPKv1_gene_189	A_genome	0.960396
AEGSP_Katzir_IPKv1_gene_190	A_genome	0.988764
AEGSP_Katzir_IPKv1_gene_191	A_genome	0.80198
AEGSP_Katzir_IPKv1_gene_192	A_genome	1.02899
AEGSP_Katzir_IPKv1_gene_193	A_genome	1.10345
AEGSP_Katzir_IPKv1_gene_194	A_genome	1.18085
AEGSP_Katzir_IPKv1_gene_195	A_genome	1.01818
AEGSP_Katzir_IPKv1_gene_196	A_genome	0.918239
AEGSP_Katzir_IPKv1_gene_197	A_genome	1.04808
AEGSP_Katzir_IPKv1_gene_198	A_genome	1.27536
AEGSP_Katzir_IPKv1_gene_199	A_genome	1.09804
AEGSP_Katzir_IPKv1_gene_200	A_genome	1.25243
AEGSP_Katzir_IPKv1_gene_201	A_genome	1.37864
AEGSP_Katzir_IPKv1_gene_202	A_genome	1.09184
AEGSP_Katzir_IPKv1_gene_204	A_genome	0.876289
AEGSP_Katzir_IPKv1_gene_203	A_genome	1.2766
AEGSP_Katzir_IPKv1_gene_205	A_genome	1.20879
AEGSP_Katzir_IPKv1_gene_206	A_genome	1.25275
AEGSP_Katzir_IPKv1_gene_207	A_genome	1.11155
AEGSP_Katzir_IPKv1_gene_208	A_genome	0.970874
AEGSP_Katzir_IPKv1_gene_209	A_genome	1
AEGSP_Katzir_IPKv1_gene_210	A_genome	0.175824
AEGSP_Katzir_IPKv1_gene_211	A_genome	1.16092
AEGSP_Katzir_IPKv1_gene_212	A_genome	1.14356
AEGSP_Katzir_IPKv1_gene_213	A_genome	0.932692
AEGSP_Katzir_IPKv1_gene_214	A_genome	1.22727
AEGSP_Katzir_IPKv1_gene_215	A_genome	0.968421
AEGSP_Katzir_IPKv1_gene_216	A_genome	1.09756
AEGSP_Katzir_IPKv1_gene_217	A_genome	1.21519
AEGSP_Katzir_IPKv1_gene_218	A_genome	2.01163
AEGSP_Katzir_IPKv1_gene_219	A_genome	1.18182
AEGSP_Katzir_IPKv1_gene_220	A_genome	1
AEGSP_Katzir_IPKv1_gene_221	A_genome	1.01422
AEGSP_Katzir_IPKv1_gene_222	A_genome	1.0963
AEGSP_Katzir_IPKv1_gene_223	A_genome	0.729927
AEGSP_Katzir_IPKv1_gene_224	A_genome	1.05085
AEGSP_Katzir_IPKv1_gene_225	A_genome	0.955056
AEGSP_Katzir_IPKv1_gene_226	A_genome	0.942857
AEGSP_Katzir_IPKv1_gene_227	A_genome	1.08696
AEGSP_Katzir_IPKv1_gene_228	A_genome	1.27381
AEGSP_Katzir_IPKv1_gene_229	A_genome	1.1519
AEGSP_Katzir_IPKv1_gene_230	A_genome	1.07438
AEGSP_Katzir_IPKv1_gene_231	A_genome	1.24779
AEGSP_Katzir_IPKv1_gene_232	A_genome	0.866071
AEGSP_Katzir_IPKv1_gene_233	A_genome	0.942529
AEGSP_Katzir_IPKv1_gene_235	A_genome	1.12821
AEGSP_Katzir_IPKv1_gene_236	A_genome	0.949495
AEGSP_Katzir_IPKv1_gene_237	A_genome	0.89011
AEGSP_Katzir_IPKv1_gene_238	A_genome	1.08333
AEGSP_Katzir_IPKv1_gene_239	A_genome	1.4115
AEGSP_Katzir_IPKv1_gene_242	A_genome	1.12222
AEGSP_Katzir_IPKv1_gene_240	A_genome	1.12048
AEGSP_Katzir_IPKv1_gene_241	A_genome	1.15904
AEGSP_Katzir_IPKv1_gene_243	A_genome	0.873418
AEGSP_Katzir_IPKv1_gene_245	A_genome	0.99
AEGSP_Katzir_IPKv1_gene_244	A_genome	1.12801
AEGSP_Katzir_IPKv1_gene_246	A_genome	0.969388
AEGSP_Katzir_IPKv1_gene_247	A_genome	1.15625
AEGSP_Katzir_IPKv1_gene_248	A_genome	0
AEGSP_Katzir_IPKv1_gene_249	A_genome	1.12222
AEGSP_Katzir_IPKv1_gene_251	A_genome	0.881579
AEGSP_Katzir_IPKv1_gene_250	A_genome	0.986842
AEGSP_Katzir_IPKv1_gene_252	A_genome	1.09581
AEGSP_Katzir_IPKv1_gene_253	A_genome	0.51145
AEGSP_Katzir_IPKv1_gene_254	A_genome	1.89024
AEGSP_Katzir_IPKv1_gene_255	A_genome	1.26563
AEGSP_Katzir_IPKv1_gene_256	A_genome	1.0875
AEGSP_Katzir_IPKv1_gene_257	A_genome	1.12941
AEGSP_Katzir_IPKv1_gene_258	A_genome	0.956522
AEGSP_Katzir_IPKv1_gene_259	A_genome	1.13333
AEGSP_Katzir_IPKv1_gene_260	A_genome	1.03846
AEGSP_Katzir_IPKv1_gene_261	A_genome	1.07865
AEGSP_Katzir_IPKv1_gene_262	A_genome	1.04673
AEGSP_Katzir_IPKv1_gene_263	A_genome	0.938053
AEGSP_Katzir_IPKv1_gene_264	A_genome	0.95
AEGSP_Katzir_IPKv1_gene_266	A_genome	1.23377
AEGSP_Katzir_IPKv1_gene_267	A_genome	1.18293
AEGSP_Katzir_IPKv1_gene_268	A_genome	1
AEGSP_Katzir_IPKv1_gene_269	A_genome	1.06742
AEGSP_Katzir_IPKv1_gene_270	A_genome	0.979381
AEGSP_Katzir_IPKv1_gene_271	A_genome	1.22034
AEGSP_Katzir_IPKv1_gene_272	A_genome	1.02105
AEGSP_Katzir_IPKv1_gene_273	A_genome	0.821053
AEGSP_Katzir_IPKv1_gene_274	A_genome	1.28
AEGSP_Katzir_IPKv1_gene_275	A_genome	1.08
AEGSP_Katzir_IPKv1_gene_276	A_genome	0.935484
AEGSP_Katzir_IPKv1_gene_277	A_genome	0.966667
AEGSP_Katzir_IPKv1_gene_278	A_genome	3.43333
AEGSP_Katzir_IPKv1_gene_279	A_genome	1.27329
AEGSP_Katzir_IPKv1_gene_280	A_genome	1.27481
AEGSP_Katzir_IPKv1_gene_281	A_genome	1.08738
AEGSP_Katzir_IPKv1_gene_282	A_genome	1.16901
AEGSP_Katzir_IPKv1_gene_283	A_genome	1.12598
AEGSP_Katzir_IPKv1_gene_284	A_genome	1.1413
AEGSP_Katzir_IPKv1_gene_285	A_genome	0.706422
AEGSP_Katzir_IPKv1_gene_286	A_genome	1.33766
AEGSP_Katzir_IPKv1_gene_287	A_genome	1.06838
AEGSP_Katzir_IPKv1_gene_289	A_genome	0.967391
AEGSP_Katzir_IPKv1_gene_288	A_genome	0.88
AEGSP_Katzir_IPKv1_gene_290	A_genome	0.877049
AEGSP_Katzir_IPKv1_gene_291	A_genome	1.0202
AEGSP_Katzir_IPKv1_gene_292	A_genome	1.15116
AEGSP_Katzir_IPKv1_gene_293	A_genome	1.21111
AEGSP_Katzir_IPKv1_gene_294	A_genome	1.2973
AEGSP_Katzir_IPKv1_gene_296	A_genome	1.08333
AEGSP_Katzir_IPKv1_gene_297	A_genome	0.958333
AEGSP_Katzir_IPKv1_gene_298	A_genome	0.890244
AEGSP_Katzir_IPKv1_gene_299	A_genome	1.1028
AEGSP_Katzir_IPKv1_gene_300	A_genome	0.963636
AEGSP_Katzir_IPKv1_gene_301	A_genome	0.904762
AEGSP_Katzir_IPKv1_gene_302	A_genome	0.95098
AEGSP_Katzir_IPKv1_gene_303	A_genome	1.05208
AEGSP_Katzir_IPKv1_gene_304	A_genome	1.27723
AEGSP_Katzir_IPKv1_gene_305	A_genome	1
AEGSP_Katzir_IPKv1_gene_306	A_genome	1.03604
AEGSP_Katzir_IPKv1_gene_307	A_genome	0.852174
AEGSP_Katzir_IPKv1_gene_308	A_genome	0.977528
AEGSP_Katzir_IPKv1_gene_309	A_genome	1.01042
AEGSP_Katzir_IPKv1_gene_310	A_genome	1.11364
AEGSP_Katzir_IPKv1_gene_311	A_genome	1.23656
AEGSP_Katzir_IPKv1_gene_312	A_genome	1.10112
AEGSP_Katzir_IPKv1_gene_313	A_genome	1.14419
AEGSP_Katzir_IPKv1_gene_314	A_genome	0.731481
AEGSP_Katzir_IPKv1_gene_315	A_genome	1.11043
AEGSP_Katzir_IPKv1_gene_316	A_genome	0.939024
AEGSP_Katzir_IPKv1_gene_317	A_genome	1.35106
AEGSP_Katzir_IPKv1_gene_319	A_genome	1.08475
AEGSP_Katzir_IPKv1_gene_320	A_genome	1.13542
AEGSP_Katzir_IPKv1_gene_321	A_genome	1.23301
AEGSP_Katzir_IPKv1_gene_322	A_genome	1.29907
AEGSP_Katzir_IPKv1_gene_324	A_genome	0.93
AEGSP_Katzir_IPKv1_gene_325	A_genome	0.566667
AEGSP_Katzir_IPKv1_gene_326	A_genome	0.914894
AEGSP_Katzir_IPKv1_gene_327	A_genome	0.920455
AEGSP_Katzir_IPKv1_gene_328	A_genome	1.04211
AEGSP_Katzir_IPKv1_gene_329	A_genome	0.754717
AEGSP_Katzir_IPKv1_gene_330	A_genome	0.9375
AEGSP_Katzir_IPKv1_gene_331	A_genome	0.52381
AEGSP_Katzir_IPKv1_gene_332	A_genome	1.14493
AEGSP_Katzir_IPKv1_gene_333	A_genome	1.09259
AEGSP_Katzir_IPKv1_gene_335	A_genome	1.07955
AEGSP_Katzir_IPKv1_gene_334	A_genome	1.07609
AEGSP_Katzir_IPKv1_gene_336	A_genome	1.07143
AEGSP_Katzir_IPKv1_gene_337	A_genome	1.07
AEGSP_Katzir_IPKv1_gene_338	A_genome	1.09184
AEGSP_Katzir_IPKv1_gene_339	A_genome	0.639098
AEGSP_Katzir_IPKv1_gene_340	A_genome	1
AEGSP_Katzir_IPKv1_gene_341	A_genome	1.15598
AEGSP_Katzir_IPKv1_gene_342	A_genome	1.0241
AEGSP_Katzir_IPKv1_gene_344	A_genome	1.07759
AEGSP_Katzir_IPKv1_gene_343	A_genome	1.19318
AEGSP_Katzir_IPKv1_gene_345	A_genome	0.915254
AEGSP_Katzir_IPKv1_gene_346	A_genome	1.17347
AEGSP_Katzir_IPKv1_gene_347	A_genome	1.33077
AEGSP_Katzir_IPKv1_gene_348	A_genome	1.20126
AEGSP_Katzir_IPKv1_gene_349	A_genome	1.07143
AEGSP_Katzir_IPKv1_gene_350	A_genome	0.989796
AEGSP_Katzir_IPKv1_gene_351	A_genome	1.09195
AEGSP_Katzir_IPKv1_gene_352	A_genome	0.934783
AEGSP_Katzir_IPKv1_gene_353	A_genome	1.29333
AEGSP_Katzir_IPKv1_gene_354	A_genome	1.15504
AEGSP_Katzir_IPKv1_gene_355	A_genome	1.35443
AEGSP_Katzir_IPKv1_gene_356	A_genome	0.648438
AEGSP_Katzir_IPKv1_gene_357	A_genome	2.36232
AEGSP_Katzir_IPKv1_gene_358	A_genome	1.08
AEGSP_Katzir_IPKv1_gene_359	A_genome	0.987952
AEGSP_Katzir_IPKv1_gene_360	A_genome	0.95098
AEGSP_Katzir_IPKv1_gene_361	A_genome	0.865385
AEGSP_Katzir_IPKv1_gene_362	A_genome	1.14706
AEGSP_Katzir_IPKv1_gene_363	A_genome	1.02041
AEGSP_Katzir_IPKv1_gene_365	A_genome	1.04255
AEGSP_Katzir_IPKv1_gene_364	A_genome	0.575221
AEGSP_Katzir_IPKv1_gene_366	A_genome	1.74561
AEGSP_Katzir_IPKv1_gene_367	A_genome	1.25699
AEGSP_Katzir_IPKv1_gene_368	A_genome	1.00971
AEGSP_Katzir_IPKv1_gene_369	A_genome	0.95283
AEGSP_Katzir_IPKv1_gene_370	A_genome	0.962025
AEGSP_Katzir_IPKv1_gene_371	A_genome	1.12264
AEGSP_Katzir_IPKv1_gene_372	A_genome	1.20408
AEGSP_Katzir_IPKv1_gene_373	A_genome	1.04762
AEGSP_Katzir_IPKv1_gene_374	A_genome	1.08046
AEGSP_Katzir_IPKv1_gene_375	A_genome	1.32836
AEGSP_Katzir_IPKv1_gene_376	A_genome	0.866667
AEGSP_Katzir_IPKv1_gene_377	A_genome	0.896907
AEGSP_Katzir_IPKv1_gene_378	A_genome	0.895349
AEGSP_Katzir_IPKv1_gene_380	A_genome	1.78571
AEGSP_Katzir_IPKv1_gene_381	A_genome	1.02105
AEGSP_Katzir_IPKv1_gene_382	A_genome	1.15294
AEGSP_Katzir_IPKv1_gene_383	A_genome	1.15464
AEGSP_Katzir_IPKv1_gene_384	A_genome	1.07143
AEGSP_Katzir_IPKv1_gene_385	A_genome	0.9375
AEGSP_Katzir_IPKv1_gene_387	A_genome	1.07407
AEGSP_Katzir_IPKv1_gene_386	A_genome	1.21111
AEGSP_Katzir_IPKv1_gene_388	A_genome	1.19588
AEGSP_Katzir_IPKv1_gene_389	A_genome	1.03158
AEGSP_Katzir_IPKv1_gene_390	A_genome	0.696
AEGSP_Katzir_IPKv1_gene_391	A_genome	0.99
AEGSP_Katzir_IPKv1_gene_392	A_genome	1.15
AEGSP_Katzir_IPKv1_gene_393	A_genome	0.978723
AEGSP_Katzir_IPKv1_gene_394	A_genome	0.861538
AEGSP_Katzir_IPKv1_gene_395	A_genome	1
AEGSP_Katzir_IPKv1_gene_396	A_genome	1.19289
AEGSP_Katzir_IPKv1_gene_397	A_genome	1.08046
AEGSP_Katzir_IPKv1_gene_398	A_genome	1.02
AEGSP_Katzir_IPKv1_gene_399	A_genome	1.16667
AEGSP_Katzir_IPKv1_gene_400	A_genome	0.913386
AEGSP_Katzir_IPKv1_gene_401	A_genome	1.26882
AEGSP_Katzir_IPKv1_gene_402	A_genome	1.07517
AEGSP_Katzir_IPKv1_gene_403	A_genome	1.01869
AEGSP_Katzir_IPKv1_gene_404	A_genome	0.7
AEGSP_Katzir_IPKv1_gene_406	A_genome	1.04396
AEGSP_Katzir_IPKv1_gene_405	A_genome	1.20952
AEGSP_Katzir_IPKv1_gene_407	A_genome	1.38065
AEGSP_Katzir_IPKv1_gene_408	A_genome	2.34247
AEGSP_Katzir_IPKv1_gene_409	A_genome	1.08772
AEGSP_Katzir_IPKv1_gene_410	A_genome	0.790698
AEGSP_Katzir_IPKv1_gene_411	A_genome	1.9375
AEGSP_Katzir_IPKv1_gene_412	A_genome	0.850467
AEGSP_Katzir_IPKv1_gene_413	A_genome	1.07368
AEGSP_Katzir_IPKv1_gene_414	A_genome	0.891089
AEGSP_Katzir_IPKv1_gene_415	A_genome	1.06098
AEGSP_Katzir_IPKv1_gene_416	A_genome	1.06897
AEGSP_Katzir_IPKv1_gene_417	A_genome	1.13235
AEGSP_Katzir_IPKv1_gene_418	A_genome	1.13953
AEGSP_Katzir_IPKv1_gene_419	A_genome	0.898148
AEGSP_Katzir_IPKv1_gene_420	A_genome	1.85047
AEGSP_Katzir_IPKv1_gene_421	A_genome	0.948454
AEGSP_Katzir_IPKv1_gene_422	A_genome	0.992188
AEGSP_Katzir_IPKv1_gene_423	A_genome	0.734375
AEGSP_Katzir_IPKv1_gene_424	A_genome	1.11905
AEGSP_Katzir_IPKv1_gene_425	A_genome	0.622449
AEGSP_Katzir_IPKv1_gene_426	A_genome	0.846939
AEGSP_Katzir_IPKv1_gene_427	A_genome	0.870968
AEGSP_Katzir_IPKv1_gene_428	A_genome	0.835165
AEGSP_Katzir_IPKv1_gene_429	A_genome	1.03817
AEGSP_Katzir_IPKv1_gene_430	A_genome	1.16522
AEGSP_Katzir_IPKv1_gene_431	A_genome	1.03593
AEGSP_Katzir_IPKv1_gene_432	A_genome	1
AEGSP_Katzir_IPKv1_gene_433	A_genome	1.18349
AEGSP_Katzir_IPKv1_gene_434	A_genome	1.31579
AEGSP_Katzir_IPKv1_gene_435	A_genome	0.958763
AEGSP_Katzir_IPKv1_gene_436	A_genome	1.04819
AEGSP_Katzir_IPKv1_gene_437	A_genome	1.10949
AEGSP_Katzir_IPKv1_gene_438	A_genome	1.08633
AEGSP_Katzir_IPKv1_gene_439	A_genome	0.791667
AEGSP_Katzir_IPKv1_gene_440	A_genome	1.35897
AEGSP_Katzir_IPKv1_gene_442	A_genome	1.03409
AEGSP_Katzir_IPKv1_gene_441	A_genome	1
AEGSP_Katzir_IPKv1_gene_443	A_genome	0.975309
AEGSP_Katzir_IPKv1_gene_444	A_genome	0.902174
AEGSP_Katzir_IPKv1_gene_445	A_genome	0.798817
AEGSP_Katzir_IPKv1_gene_446	A_genome	1.08
AEGSP_Katzir_IPKv1_gene_447	A_genome	1.0101
AEGSP_Katzir_IPKv1_gene_449	A_genome	1.15385
AEGSP_Katzir_IPKv1_gene_450	A_genome	0.337607
AEGSP_Katzir_IPKv1_gene_451	A_genome	1.13433
AEGSP_Katzir_IPKv1_gene_452	A_genome	1.36905
AEGSP_Katzir_IPKv1_gene_454	A_genome	1.05128
AEGSP_Katzir_IPKv1_gene_453	A_genome	0.852273
AEGSP_Katzir_IPKv1_gene_455	A_genome	1.55224
AEGSP_Katzir_IPKv1_gene_456	A_genome	1.09278
AEGSP_Katzir_IPKv1_gene_457	A_genome	0.949495
AEGSP_Katzir_IPKv1_gene_458	A_genome	0.988095
AEGSP_Katzir_IPKv1_gene_459	A_genome	1.06977
AEGSP_Katzir_IPKv1_gene_460	A_genome	1
AEGSP_Katzir_IPKv1_gene_461	A_genome	1.21591
AEGSP_Katzir_IPKv1_gene_462	A_genome	1.05319
AEGSP_Katzir_IPKv1_gene_464	A_genome	1.08333
AEGSP_Katzir_IPKv1_gene_463	A_genome	1.13889
AEGSP_Katzir_IPKv1_gene_465	A_genome	1.16981
AEGSP_Katzir_IPKv1_gene_466	A_genome	1.5303
AEGSP_Katzir_IPKv1_gene_467	A_genome	0.98913
AEGSP_Katzir_IPKv1_gene_468	A_genome	1.09091
AEGSP_Katzir_IPKv1_gene_469	A_genome	0.782609
AEGSP_Katzir_IPKv1_gene_470	A_genome	1.08046
AEGSP_Katzir_IPKv1_gene_471	A_genome	0.865979
AEGSP_Katzir_IPKv1_gene_472	A_genome	1.17582
AEGSP_Katzir_IPKv1_gene_473	A_genome	0.684783
AEGSP_Katzir_IPKv1_gene_474	A_genome	1.10526
AEGSP_Katzir_IPKv1_gene_475	A_genome	1.15238
AEGSP_Katzir_IPKv1_gene_476	A_genome	1.07143
AEGSP_Katzir_IPKv1_gene_477	A_genome	1.15855
AEGSP_Katzir_IPKv1_gene_478	A_genome	1.07595
AEGSP_Katzir_IPKv1_gene_479	A_genome	1.16049
AEGSP_Katzir_IPKv1_gene_480	A_genome	1.07463
AEGSP_Katzir_IPKv1_gene_481	A_genome	1.15909
AEGSP_Katzir_IPKv1_gene_482	A_genome	0.852632
AEGSP_Katzir_IPKv1_gene_483	A_genome	1.05
AEGSP_Katzir_IPKv1_gene_484	A_genome	0.958333
AEGSP_Katzir_IPKv1_gene_485	A_genome	1.0404
AEGSP_Katzir_IPKv1_gene_486	A_genome	1.25882
AEGSP_Katzir_IPKv1_gene_487	A_genome	1.52941
AEGSP_Katzir_IPKv1_gene_488	A_genome	0.930693
AEGSP_Katzir_IPKv1_gene_489	A_genome	0.966292
AEGSP_Katzir_IPKv1_gene_490	A_genome	0.666667
AEGSP_Katzir_IPKv1_gene_491	A_genome	1.01
AEGSP_Katzir_IPKv1_gene_492	A_genome	1.19231
AEGSP_Katzir_IPKv1_gene_494	A_genome	1.32432
AEGSP_Katzir_IPKv1_gene_493	A_genome	1.45385
AEGSP_Katzir_IPKv1_gene_496	A_genome	1.08
AEGSP_Katzir_IPKv1_gene_495	A_genome	0.918367
AEGSP_Katzir_IPKv1_gene_497	A_genome	1
AEGSP_Katzir_IPKv1_gene_498	A_genome	1.07143
AEGSP_Katzir_IPKv1_gene_499	A_genome	1.28406
AEGSP_Katzir_IPKv1_gene_500	A_genome	1.04854
AEGSP_Katzir_IPKv1_gene_501	A_genome	1.01389
AEGSP_Katzir_IPKv1_gene_502	A_genome	1.40789
AEGSP_Katzir_IPKv1_gene_503	A_genome	0.850877
AEGSP_Katzir_IPKv1_gene_504	A_genome	1.09302
AEGSP_Katzir_IPKv1_gene_505	A_genome	1.08342
AEGSP_Katzir_IPKv1_gene_506	A_genome	1.01031
AEGSP_Katzir_IPKv1_gene_507	A_genome	0.959596
AEGSP_Katzir_IPKv1_gene_508	A_genome	1.38827
AEGSP_Katzir_IPKv1_gene_509	A_genome	1.39437
AEGSP_Katzir_IPKv1_gene_511	A_genome	0.925532
AEGSP_Katzir_IPKv1_gene_512	A_genome	1.03883
AEGSP_Katzir_IPKv1_gene_513	A_genome	1.03333
AEGSP_Katzir_IPKv1_gene_514	A_genome	0.976471
AEGSP_Katzir_IPKv1_gene_515	A_genome	1.12435
AEGSP_Katzir_IPKv1_gene_516	A_genome	0.950495
AEGSP_Katzir_IPKv1_gene_517	A_genome	1.09804
AEGSP_Katzir_IPKv1_gene_518	A_genome	1.37736
AEGSP_Katzir_IPKv1_gene_519	A_genome	2.11429
AEGSP_Katzir_IPKv1_gene_520	A_genome	1.01053
AEGSP_Katzir_IPKv1_gene_521	A_genome	1.12
AEGSP_Katzir_IPKv1_gene_522	A_genome	1.16
AEGSP_Katzir_IPKv1_gene_523	A_genome	1.18103
AEGSP_Katzir_IPKv1_gene_524	A_genome	1.06098
AEGSP_Katzir_IPKv1_gene_525	A_genome	1.02469
AEGSP_Katzir_IPKv1_gene_526	A_genome	1.0292
AEGSP_Katzir_IPKv1_gene_527	A_genome	1.02349
AEGSP_Katzir_IPKv1_gene_528	A_genome	1.03125
AEGSP_Katzir_IPKv1_gene_529	A_genome	0.979798
AEGSP_Katzir_IPKv1_gene_530	A_genome	1.16495
AEGSP_Katzir_IPKv1_gene_531	A_genome	1.02326
AEGSP_Katzir_IPKv1_gene_532	A_genome	1.29851
AEGSP_Katzir_IPKv1_gene_533	A_genome	1.124
AEGSP_Katzir_IPKv1_gene_534	A_genome	1.08046
AEGSP_Katzir_IPKv1_gene_535	A_genome	1.06818
AEGSP_Katzir_IPKv1_gene_536	A_genome	0.807018
AEGSP_Katzir_IPKv1_gene_537	A_genome	1.09333
AEGSP_Katzir_IPKv1_gene_538	A_genome	1.21795
AEGSP_Katzir_IPKv1_gene_539	A_genome	1.25
AEGSP_Katzir_IPKv1_gene_540	A_genome	1.11538
AEGSP_Katzir_IPKv1_gene_541	A_genome	1.02105
AEGSP_Katzir_IPKv1_gene_542	A_genome	0.994949
AEGSP_Katzir_IPKv1_gene_543	A_genome	2.40678
AEGSP_Katzir_IPKv1_gene_544	A_genome	1.09184
AEGSP_Katzir_IPKv1_gene_545	A_genome	0.933962
AEGSP_Katzir_IPKv1_gene_546	A_genome	1.01
AEGSP_Katzir_IPKv1_gene_547	A_genome	0.591304
AEGSP_Katzir_IPKv1_gene_548	A_genome	1.19266
AEGSP_Katzir_IPKv1_gene_549	A_genome	1.09302
AEGSP_Katzir_IPKv1_gene_550	A_genome	1.04878
AEGSP_Katzir_IPKv1_gene_551	A_genome	1.17647
AEGSP_Katzir_IPKv1_gene_552	A_genome	1.24051
AEGSP_Katzir_IPKv1_gene_553	A_genome	1.36709
AEGSP_Katzir_IPKv1_gene_554	A_genome	0.631579
AEGSP_Katzir_IPKv1_gene_555	A_genome	1.14931
AEGSP_Katzir_IPKv1_gene_556	A_genome	1.24242
AEGSP_Katzir_IPKv1_gene_557	A_genome	0.57732
AEGSP_Katzir_IPKv1_gene_559	A_genome	1.21558
AEGSP_Katzir_IPKv1_gene_560	A_genome	0.89899
AEGSP_Katzir_IPKv1_gene_561	A_genome	1.44118
AEGSP_Katzir_IPKv1_gene_563	A_genome	1.09091
AEGSP_Katzir_IPKv1_gene_562	A_genome	0.802326
AEGSP_Katzir_IPKv1_gene_564	A_genome	1.45455
AEGSP_Katzir_IPKv1_gene_565	A_genome	1.16892
AEGSP_Katzir_IPKv1_gene_567	A_genome	1.07937
AEGSP_Katzir_IPKv1_gene_566	A_genome	1.11594
AEGSP_Katzir_IPKv1_gene_568	A_genome	1
AEGSP_Katzir_IPKv1_gene_569	A_genome	1.05882
AEGSP_Katzir_IPKv1_gene_570	A_genome	1.04878
AEGSP_Katzir_IPKv1_gene_571	A_genome	1.03788
AEGSP_Katzir_IPKv1_gene_572	A_genome	0.956989
AEGSP_Katzir_IPKv1_gene_573	A_genome	1.15294
AEGSP_Katzir_IPKv1_gene_574	A_genome	0.905263
AEGSP_Katzir_IPKv1_gene_575	A_genome	1.04348
AEGSP_Katzir_IPKv1_gene_576	A_genome	1.40476
AEGSP_Katzir_IPKv1_gene_577	A_genome	1.08351
AEGSP_Katzir_IPKv1_gene_578	A_genome	0.904255
AEGSP_Katzir_IPKv1_gene_579	A_genome	1.28182
AEGSP_Katzir_IPKv1_gene_581	A_genome	0.941176
AEGSP_Katzir_IPKv1_gene_580	A_genome	1.51329
AEGSP_Katzir_IPKv1_gene_582	A_genome	1.15054
AEGSP_Katzir_IPKv1_gene_583	A_genome	1.03448
AEGSP_Katzir_IPKv1_gene_584	A_genome	1.13158
AEGSP_Katzir_IPKv1_gene_585	A_genome	1.30216
AEGSP_Katzir_IPKv1_gene_586	A_genome	0.857143
AEGSP_Katzir_IPKv1_gene_588	A_genome	0.941176
AEGSP_Katzir_IPKv1_gene_587	A_genome	1.05952
AEGSP_Katzir_IPKv1_gene_589	A_genome	1.08696
AEGSP_Katzir_IPKv1_gene_590	A_genome	1.4
AEGSP_Katzir_IPKv1_gene_592	A_genome	1.03947
AEGSP_Katzir_IPKv1_gene_593	A_genome	0.925373
AEGSP_Katzir_IPKv1_gene_594	A_genome	0.955056
AEGSP_Katzir_IPKv1_gene_595	A_genome	1.07292
AEGSP_Katzir_IPKv1_gene_596	A_genome	0.990654
AEGSP_Katzir_IPKv1_gene_597	A_genome	1.0202
AEGSP_Katzir_IPKv1_gene_598	A_genome	1.16667
AEGSP_Katzir_IPKv1_gene_599	A_genome	1.16107
AEGSP_Katzir_IPKv1_gene_600	A_genome	1.3266
AEGSP_Katzir_IPKv1_gene_601	A_genome	1.09091
AEGSP_Katzir_IPKv1_gene_602	A_genome	0.90625
AEGSP_Katzir_IPKv1_gene_603	A_genome	1.12844
AEGSP_Katzir_IPKv1_gene_604	A_genome	0.608247
AEGSP_Katzir_IPKv1_gene_605	A_genome	1
AEGSP_Katzir_IPKv1_gene_606	A_genome	1
AEGSP_Katzir_IPKv1_gene_607	A_genome	0.851064
AEGSP_Katzir_IPKv1_gene_608	A_genome	1.67273
AEGSP_Katzir_IPKv1_gene_609	A_genome	1.18182
AEGSP_Katzir_IPKv1_gene_610	A_genome	0.952381
AEGSP_Katzir_IPKv1_gene_611	A_genome	0.9
AEGSP_Katzir_IPKv1_gene_612	A_genome	1.45952
AEGSP_Katzir_IPKv1_gene_613	A_genome	0.844037
AEGSP_Katzir_IPKv1_gene_614	A_genome	1.06
AEGSP_Katzir_IPKv1_gene_616	A_genome	0.938144
AEGSP_Katzir_IPKv1_gene_618	A_genome	1.05155
AEGSP_Katzir_IPKv1_gene_617	A_genome	0.643678
AEGSP_Katzir_IPKv1_gene_619	A_genome	1.00962
AEGSP_Katzir_IPKv1_gene_620	A_genome	1.57895
AEGSP_Katzir_IPKv1_gene_621	A_genome	0.963855
AEGSP_Katzir_IPKv1_gene_622	A_genome	0.869565
AEGSP_Katzir_IPKv1_gene_623	A_genome	1.03448
AEGSP_Katzir_IPKv1_gene_624	A_genome	1.98333
AEGSP_Katzir_IPKv1_gene_625	A_genome	1
AEGSP_Katzir_IPKv1_gene_627	A_genome	1.30631
AEGSP_Katzir_IPKv1_gene_628	A_genome	1.13483
AEGSP_Katzir_IPKv1_gene_629	A_genome	1.08511
AEGSP_Katzir_IPKv1_gene_630	A_genome	1.84314
AEGSP_Katzir_IPKv1_gene_631	A_genome	1.08602
AEGSP_Katzir_IPKv1_gene_632	A_genome	1.09741
AEGSP_Katzir_IPKv1_gene_633	A_genome	0.935185
AEGSP_Katzir_IPKv1_gene_634	A_genome	1.04598
AEGSP_Katzir_IPKv1_gene_635	A_genome	1.05769
AEGSP_Katzir_IPKv1_gene_636	A_genome	1.12632
AEGSP_Katzir_IPKv1_gene_637	A_genome	0.157895
AEGSP_Katzir_IPKv1_gene_638	A_genome	1.04237
AEGSP_Katzir_IPKv1_gene_639	A_genome	1.33333
AEGSP_Katzir_IPKv1_gene_640	A_genome	1.28767
AEGSP_Katzir_IPKv1_gene_641	A_genome	1.20455
AEGSP_Katzir_IPKv1_gene_642	A_genome	1.0241
AEGSP_Katzir_IPKv1_gene_643	A_genome	3.06452
AEGSP_Katzir_IPKv1_gene_644	A_genome	0.561905
AEGSP_Katzir_IPKv1_gene_645	A_genome	1.10753
AEGSP_Katzir_IPKv1_gene_646	A_genome	1.0119
AEGSP_Katzir_IPKv1_gene_647	A_genome	1.06579
AEGSP_Katzir_IPKv1_gene_649	A_genome	1.16242
AEGSP_Katzir_IPKv1_gene_648	A_genome	1.01111
AEGSP_Katzir_IPKv1_gene_650	A_genome	1.20225
AEGSP_Katzir_IPKv1_gene_651	A_genome	1.19565
AEGSP_Katzir_IPKv1_gene_652	A_genome	0.94186
AEGSP_Katzir_IPKv1_gene_653	A_genome	0.963303
AEGSP_Katzir_IPKv1_gene_654	A_genome	1.84906
AEGSP_Katzir_IPKv1_gene_655	A_genome	1.23158
AEGSP_Katzir_IPKv1_gene_657	A_genome	0.967742
AEGSP_Katzir_IPKv1_gene_656	A_genome	1.0101
AEGSP_Katzir_IPKv1_gene_658	A_genome	1.07242
AEGSP_Katzir_IPKv1_gene_659	A_genome	1.22321
AEGSP_Katzir_IPKv1_gene_660	A_genome	1.0241
AEGSP_Katzir_IPKv1_gene_661	A_genome	0.773196
AEGSP_Katzir_IPKv1_gene_662	A_genome	1.49315
AEGSP_Katzir_IPKv1_gene_663	A_genome	1.34848
AEGSP_Katzir_IPKv1_gene_665	A_genome	0.77907
AEGSP_Katzir_IPKv1_gene_666	A_genome	1.06742
AEGSP_Katzir_IPKv1_gene_667	A_genome	1.01
AEGSP_Katzir_IPKv1_gene_668	A_genome	1.22018
AEGSP_Katzir_IPKv1_gene_669	A_genome	1.11538
AEGSP_Katzir_IPKv1_gene_670	A_genome	0.940594
AEGSP_Katzir_IPKv1_gene_671	A_genome	0.904255
AEGSP_Katzir_IPKv1_gene_672	A_genome	1.14865
AEGSP_Katzir_IPKv1_gene_673	A_genome	0.838095
AEGSP_Katzir_IPKv1_gene_674	A_genome	1.17778
AEGSP_Katzir_IPKv1_gene_675	A_genome	1.07767
AEGSP_Katzir_IPKv1_gene_676	A_genome	1.06522
AEGSP_Katzir_IPKv1_gene_677	A_genome	0.651899
AEGSP_Katzir_IPKv1_gene_678	A_genome	1
AEGSP_Katzir_IPKv1_gene_679	A_genome	0.94382
AEGSP_Katzir_IPKv1_gene_680	A_genome	1.16168
AEGSP_Katzir_IPKv1_gene_681	A_genome	1.36667
AEGSP_Katzir_IPKv1_gene_682	A_genome	0.758242
AEGSP_Katzir_IPKv1_gene_683	A_genome	0.288889
AEGSP_Katzir_IPKv1_gene_684	A_genome	1.15975
AEGSP_Katzir_IPKv1_gene_685	A_genome	0.768293
AEGSP_Katzir_IPKv1_gene_686	A_genome	0.776596
AEGSP_Katzir_IPKv1_gene_687	A_genome	1.04301
AEGSP_Katzir_IPKv1_gene_688	A_genome	1.58095
AEGSP_Katzir_IPKv1_gene_689	A_genome	1.25
AEGSP_Katzir_IPKv1_gene_691	A_genome	1.24737
AEGSP_Katzir_IPKv1_gene_692	A_genome	1.2234
AEGSP_Katzir_IPKv1_gene_693	A_genome	1.59615
AEGSP_Katzir_IPKv1_gene_694	A_genome	1.28676
AEGSP_Katzir_IPKv1_gene_695	A_genome	1.04348
AEGSP_Katzir_IPKv1_gene_696	A_genome	0.798701
AEGSP_Katzir_IPKv1_gene_697	A_genome	1.14953
AEGSP_Katzir_IPKv1_gene_698	A_genome	1.10476
AEGSP_Katzir_IPKv1_gene_699	A_genome	1.11321
AEGSP_Katzir_IPKv1_gene_700	A_genome	1.20074
AEGSP_Katzir_IPKv1_gene_701	A_genome	0.780822
AEGSP_Katzir_IPKv1_gene_702	A_genome	0.637209
AEGSP_Katzir_IPKv1_gene_704	A_genome	0.97619
AEGSP_Katzir_IPKv1_gene_703	A_genome	1.00909
AEGSP_Katzir_IPKv1_gene_705	A_genome	0.95
AEGSP_Katzir_IPKv1_gene_706	A_genome	1.14444
AEGSP_Katzir_IPKv1_gene_707	A_genome	1.07955
AEGSP_Katzir_IPKv1_gene_708	A_genome	0.956989
AEGSP_Katzir_IPKv1_gene_709	A_genome	1.52055
AEGSP_Katzir_IPKv1_gene_710	A_genome	1.78652
AEGSP_Katzir_IPKv1_gene_711	A_genome	1
AEGSP_Katzir_IPKv1_gene_712	A_genome	1.22059
AEGSP_Katzir_IPKv1_gene_713	A_genome	0.901235
AEGSP_Katzir_IPKv1_gene_714	A_genome	1.16484
AEGSP_Katzir_IPKv1_gene_715	A_genome	1.45902
AEGSP_Katzir_IPKv1_gene_716	A_genome	0.812903
AEGSP_Katzir_IPKv1_gene_717	A_genome	0.924731
AEGSP_Katzir_IPKv1_gene_719	A_genome	1.01923
AEGSP_Katzir_IPKv1_gene_718	A_genome	1.08333
AEGSP_Katzir_IPKv1_gene_720	A_genome	1.15232
AEGSP_Katzir_IPKv1_gene_721	A_genome	1.45455
AEGSP_Katzir_IPKv1_gene_723	A_genome	1.2
AEGSP_Katzir_IPKv1_gene_724	A_genome	1.45333
AEGSP_Katzir_IPKv1_gene_725	A_genome	0.978723
AEGSP_Katzir_IPKv1_gene_726	A_genome	1.01136
AEGSP_Katzir_IPKv1_gene_727	A_genome	1.12371
AEGSP_Katzir_IPKv1_gene_728	A_genome	0.893258
AEGSP_Katzir_IPKv1_gene_729	A_genome	1.25217
AEGSP_Katzir_IPKv1_gene_730	A_genome	1.1358
AEGSP_Katzir_IPKv1_gene_731	A_genome	1.19048
AEGSP_Katzir_IPKv1_gene_732	A_genome	1
AEGSP_Katzir_IPKv1_gene_733	A_genome	1.04908
AEGSP_Katzir_IPKv1_gene_734	A_genome	1.07115
AEGSP_Katzir_IPKv1_gene_735	A_genome	1.0381
AEGSP_Katzir_IPKv1_gene_736	A_genome	0.234568
AEGSP_Katzir_IPKv1_gene_737	A_genome	0.943925
AEGSP_Katzir_IPKv1_gene_738	A_genome	1.08421
AEGSP_Katzir_IPKv1_gene_739	A_genome	0.7875
AEGSP_Katzir_IPKv1_gene_740	A_genome	0.9875
AEGSP_Katzir_IPKv1_gene_741	A_genome	1.06931
AEGSP_Katzir_IPKv1_gene_742	A_genome	1.03571
AEGSP_Katzir_IPKv1_gene_743	A_genome	1
AEGSP_Katzir_IPKv1_gene_744	A_genome	1.1383
AEGSP_Katzir_IPKv1_gene_745	A_genome	0.784091
AEGSP_Katzir_IPKv1_gene_746	A_genome	0.934066
AEGSP_Katzir_IPKv1_gene_747	A_genome	1.03419
AEGSP_Katzir_IPKv1_gene_748	A_genome	0.935484
AEGSP_Katzir_IPKv1_gene_749	A_genome	1.06
AEGSP_Katzir_IPKv1_gene_750	A_genome	1.51429
AEGSP_Katzir_IPKv1_gene_751	A_genome	1.1236
AEGSP_Katzir_IPKv1_gene_752	A_genome	1.30233
AEGSP_Katzir_IPKv1_gene_753	A_genome	1.29545
AEGSP_Katzir_IPKv1_gene_754	A_genome	1
AEGSP_Katzir_IPKv1_gene_755	A_genome	1.23188
AEGSP_Katzir_IPKv1_gene_756	A_genome	1.02326
AEGSP_Katzir_IPKv1_gene_757	A_genome	1.4
AEGSP_Katzir_IPKv1_gene_758	A_genome	1.15764
AEGSP_Katzir_IPKv1_gene_759	A_genome	1.09459
AEGSP_Katzir_IPKv1_gene_760	A_genome	0.911111
AEGSP_Katzir_IPKv1_gene_761	A_genome	1.23383
AEGSP_Katzir_IPKv1_gene_762	A_genome	1.02128
AEGSP_Katzir_IPKv1_gene_763	A_genome	1.03158
AEGSP_Katzir_IPKv1_gene_764	A_genome	1.05825
AEGSP_Katzir_IPKv1_gene_765	A_genome	1.16304
AEGSP_Katzir_IPKv1_gene_766	A_genome	1.17442
AEGSP_Katzir_IPKv1_gene_767	A_genome	0.962264
AEGSP_Katzir_IPKv1_gene_768	A_genome	1.01111
AEGSP_Katzir_IPKv1_gene_769	A_genome	1.05
AEGSP_Katzir_IPKv1_gene_770	A_genome	0.989362
AEGSP_Katzir_IPKv1_gene_771	A_genome	1.33333
AEGSP_Katzir_IPKv1_gene_772	A_genome	1.3526
AEGSP_Katzir_IPKv1_gene_773	A_genome	1.09278
AEGSP_Katzir_IPKv1_gene_774	A_genome	0.598039
AEGSP_Katzir_IPKv1_gene_775	A_genome	0.77
AEGSP_Katzir_IPKv1_gene_776	A_genome	0.27551
AEGSP_Katzir_IPKv1_gene_777	A_genome	1
AEGSP_Katzir_IPKv1_gene_778	A_genome	0.916667
AEGSP_Katzir_IPKv1_gene_779	A_genome	0.960784
AEGSP_Katzir_IPKv1_gene_780	A_genome	1.05882
AEGSP_Katzir_IPKv1_gene_781	A_genome	0.949153
AEGSP_Katzir_IPKv1_gene_782	A_genome	1.15556
AEGSP_Katzir_IPKv1_gene_783	A_genome	1.18391
AEGSP_Katzir_IPKv1_gene_784	A_genome	1.20202
AEGSP_Katzir_IPKv1_gene_785	A_genome	1.20482
AEGSP_Katzir_IPKv1_gene_786	A_genome	1.225
AEGSP_Katzir_IPKv1_gene_787	A_genome	1.04545
AEGSP_Katzir_IPKv1_gene_788	A_genome	1.53086
AEGSP_Katzir_IPKv1_gene_789	A_genome	1.05376
AEGSP_Katzir_IPKv1_gene_790	A_genome	1.18421
AEGSP_Katzir_IPKv1_gene_791	A_genome	0.649254
AEGSP_Katzir_IPKv1_gene_792	A_genome	1.20536
AEGSP_Katzir_IPKv1_gene_793	A_genome	1.12745
AEGSP_Katzir_IPKv1_gene_794	A_genome	0.967033
AEGSP_Katzir_IPKv1_gene_795	A_genome	1.10465
AEGSP_Katzir_IPKv1_gene_797	A_genome	0.747368
AEGSP_Katzir_IPKv1_gene_798	A_genome	1.01471
AEGSP_Katzir_IPKv1_gene_799	A_genome	1.14179
AEGSP_Katzir_IPKv1_gene_801	A_genome	1.12621
AEGSP_Katzir_IPKv1_gene_802	A_genome	1.88679
AEGSP_Katzir_IPKv1_gene_803	A_genome	1.2375
AEGSP_Katzir_IPKv1_gene_804	A_genome	1.31313
AEGSP_Katzir_IPKv1_gene_806	A_genome	1.01835
AEGSP_Katzir_IPKv1_gene_807	A_genome	1.20561
AEGSP_Katzir_IPKv1_gene_808	A_genome	1.30488
AEGSP_Katzir_IPKv1_gene_809	A_genome	1.07018
AEGSP_Katzir_IPKv1_gene_810	A_genome	1.05072
AEGSP_Katzir_IPKv1_gene_811	A_genome	1.23656
AEGSP_Katzir_IPKv1_gene_812	A_genome	0.958763
AEGSP_Katzir_IPKv1_gene_813	A_genome	1.08911
AEGSP_Katzir_IPKv1_gene_814	A_genome	1.6625
AEGSP_Katzir_IPKv1_gene_816	A_genome	1.11765
AEGSP_Katzir_IPKv1_gene_815	A_genome	1.01136
AEGSP_Katzir_IPKv1_gene_818	A_genome	0.989247
AEGSP_Katzir_IPKv1_gene_819	A_genome	0.966667
AEGSP_Katzir_IPKv1_gene_820	A_genome	1.22059
AEGSP_Katzir_IPKv1_gene_821	A_genome	1.025
AEGSP_Katzir_IPKv1_gene_822	A_genome	1.01786
AEGSP_Katzir_IPKv1_gene_823	A_genome	1.12174
AEGSP_Katzir_IPKv1_gene_824	A_genome	0.982301
AEGSP_Katzir_IPKv1_gene_825	A_genome	1.06195
AEGSP_Katzir_IPKv1_gene_826	A_genome	0.989899
AEGSP_Katzir_IPKv1_gene_827	A_genome	1.20253
AEGSP_Katzir_IPKv1_gene_828	A_genome	1.11224
AEGSP_Katzir_IPKv1_gene_829	A_genome	1.04545
AEGSP_Katzir_IPKv1_gene_830	A_genome	1
AEGSP_Katzir_IPKv1_gene_831	A_genome	1
AEGSP_Katzir_IPKv1_gene_832	A_genome	0.978022
AEGSP_Katzir_IPKv1_gene_833	A_genome	0.95
AEGSP_Katzir_IPKv1_gene_834	A_genome	0.793103
AEGSP_Katzir_IPKv1_gene_836	A_genome	1.06593
AEGSP_Katzir_IPKv1_gene_835	A_genome	0.926606
AEGSP_Katzir_IPKv1_gene_837	A_genome	1.02083
AEGSP_Katzir_IPKv1_gene_838	A_genome	1.27096
AEGSP_Katzir_IPKv1_gene_839	A_genome	1.15385
AEGSP_Katzir_IPKv1_gene_840	A_genome	1.56338
AEGSP_Katzir_IPKv1_gene_841	A_genome	1.89691
AEGSP_Katzir_IPKv1_gene_842	A_genome	1.04167
AEGSP_Katzir_IPKv1_gene_844	A_genome	0.796117
AEGSP_Katzir_IPKv1_gene_845	A_genome	1.05208
AEGSP_Katzir_IPKv1_gene_846	A_genome	1.04464
AEGSP_Katzir_IPKv1_gene_847	A_genome	1.15423
AEGSP_Katzir_IPKv1_gene_848	A_genome	1.08929
AEGSP_Katzir_IPKv1_gene_849	A_genome	1.26923
AEGSP_Katzir_IPKv1_gene_850	A_genome	1.27059
AEGSP_Katzir_IPKv1_gene_851	A_genome	0.989691
AEGSP_Katzir_IPKv1_gene_852	A_genome	0.894737
AEGSP_Katzir_IPKv1_gene_853	A_genome	1.25103
AEGSP_Katzir_IPKv1_gene_854	A_genome	0.917526
AEGSP_Katzir_IPKv1_gene_855	A_genome	0.967033
AEGSP_Katzir_IPKv1_gene_857	A_genome	1.02083
AEGSP_Katzir_IPKv1_gene_858	A_genome	0.575
AEGSP_Katzir_IPKv1_gene_859	A_genome	1.14229
AEGSP_Katzir_IPKv1_gene_860	A_genome	0.962406
AEGSP_Katzir_IPKv1_gene_861	A_genome	1.03333
AEGSP_Katzir_IPKv1_gene_863	A_genome	1.29688
AEGSP_Katzir_IPKv1_gene_864	A_genome	1.58065
AEGSP_Katzir_IPKv1_gene_865	A_genome	1
AEGSP_Katzir_IPKv1_gene_866	A_genome	0.308333
AEGSP_Katzir_IPKv1_gene_867	A_genome	0.962264
AEGSP_Katzir_IPKv1_gene_868	A_genome	1.03125
AEGSP_Katzir_IPKv1_gene_871	A_genome	0.979381
AEGSP_Katzir_IPKv1_gene_869	A_genome	0.879518
AEGSP_Katzir_IPKv1_gene_870	A_genome	1.04396
AEGSP_Katzir_IPKv1_gene_872	A_genome	1.12
AEGSP_Katzir_IPKv1_gene_873	A_genome	1.01266
AEGSP_Katzir_IPKv1_gene_874	A_genome	1.02439
AEGSP_Katzir_IPKv1_gene_875	A_genome	1.10531
AEGSP_Katzir_IPKv1_gene_876	A_genome	0.990385
AEGSP_Katzir_IPKv1_gene_877	A_genome	1
AEGSP_Katzir_IPKv1_gene_878	A_genome	1.0814
AEGSP_Katzir_IPKv1_gene_879	A_genome	0.977011
AEGSP_Katzir_IPKv1_gene_880	A_genome	1.27723
AEGSP_Katzir_IPKv1_gene_881	A_genome	1.17284
AEGSP_Katzir_IPKv1_gene_882	A_genome	0.83908
AEGSP_Katzir_IPKv1_gene_883	A_genome	1.03333
AEGSP_Katzir_IPKv1_gene_884	A_genome	1
AEGSP_Katzir_IPKv1_gene_885	A_genome	0.88
AEGSP_Katzir_IPKv1_gene_886	A_genome	1.25
AEGSP_Katzir_IPKv1_gene_887	A_genome	1.09434
AEGSP_Katzir_IPKv1_gene_889	A_genome	1.04301
AEGSP_Katzir_IPKv1_gene_888	A_genome	1.07216
AEGSP_Katzir_IPKv1_gene_890	A_genome	1.03289
AEGSP_Katzir_IPKv1_gene_891	A_genome	0.96875
AEGSP_Katzir_IPKv1_gene_892	A_genome	0.96
AEGSP_Katzir_IPKv1_gene_893	A_genome	1.63551
AEGSP_Katzir_IPKv1_gene_894	A_genome	1.36607
AEGSP_Katzir_IPKv1_gene_895	A_genome	1.09756
AEGSP_Katzir_IPKv1_gene_896	A_genome	0.703704
AEGSP_Katzir_IPKv1_gene_897	A_genome	1.1125
AEGSP_Katzir_IPKv1_gene_898	A_genome	1.12796
AEGSP_Katzir_IPKv1_gene_899	A_genome	1.02609
AEGSP_Katzir_IPKv1_gene_900	A_genome	1.05952
AEGSP_Katzir_IPKv1_gene_902	A_genome	1.19811
AEGSP_Katzir_IPKv1_gene_903	A_genome	0.897727
AEGSP_Katzir_IPKv1_gene_904	A_genome	0.945652
AEGSP_Katzir_IPKv1_gene_905	A_genome	0.947917
AEGSP_Katzir_IPKv1_gene_906	A_genome	1.04762
AEGSP_Katzir_IPKv1_gene_907	A_genome	0.0327869
AEGSP_Katzir_IPKv1_gene_908	A_genome	1.21951
AEGSP_Katzir_IPKv1_gene_909	A_genome	1.11594
AEGSP_Katzir_IPKv1_gene_910	A_genome	0.967033
AEGSP_Katzir_IPKv1_gene_911	A_genome	0.877551
AEGSP_Katzir_IPKv1_gene_912	A_genome	0.770833
AEGSP_Katzir_IPKv1_gene_913	A_genome	1.23913
AEGSP_Katzir_IPKv1_gene_914	A_genome	1.11905
AEGSP_Katzir_IPKv1_gene_915	A_genome	1.14286
AEGSP_Katzir_IPKv1_gene_916	A_genome	1.28205
AEGSP_Katzir_IPKv1_gene_917	A_genome	0.80531
AEGSP_Katzir_IPKv1_gene_918	A_genome	0.336735
AEGSP_Katzir_IPKv1_gene_919	A_genome	0.91875
AEGSP_Katzir_IPKv1_gene_920	A_genome	0.943089
AEGSP_Katzir_IPKv1_gene_921	A_genome	1.16327
AEGSP_Katzir_IPKv1_gene_922	A_genome	1.25373
AEGSP_Katzir_IPKv1_gene_923	A_genome	1.01389
AEGSP_Katzir_IPKv1_gene_924	A_genome	1.10417
AEGSP_Katzir_IPKv1_gene_925	A_genome	1.14773
AEGSP_Katzir_IPKv1_gene_926	A_genome	0.941176
AEGSP_Katzir_IPKv1_gene_927	A_genome	1.09859
AEGSP_Katzir_IPKv1_gene_928	A_genome	1.03226
AEGSP_Katzir_IPKv1_gene_929	A_genome	1.05376
AEGSP_Katzir_IPKv1_gene_931	A_genome	0.938144
AEGSP_Katzir_IPKv1_gene_930	A_genome	1.26136
AEGSP_Katzir_IPKv1_gene_933	A_genome	0.785714
AEGSP_Katzir_IPKv1_gene_932	A_genome	1.23762
AEGSP_Katzir_IPKv1_gene_934	A_genome	1.09662
AEGSP_Katzir_IPKv1_gene_936	A_genome	1.08081
AEGSP_Katzir_IPKv1_gene_937	A_genome	1.1165
AEGSP_Katzir_IPKv1_gene_938	A_genome	1.03846
AEGSP_Katzir_IPKv1_gene_939	A_genome	0.5
AEGSP_Katzir_IPKv1_gene_940	A_genome	0.96
AEGSP_Katzir_IPKv1_gene_941	A_genome	1.13636
AEGSP_Katzir_IPKv1_gene_942	A_genome	1.15854
AEGSP_Katzir_IPKv1_gene_943	A_genome	0.927083
AEGSP_Katzir_IPKv1_gene_944	A_genome	1.08434
AEGSP_Katzir_IPKv1_gene_945	A_genome	0.959596
AEGSP_Katzir_IPKv1_gene_946	A_genome	1.03093
AEGSP_Katzir_IPKv1_gene_947	A_genome	1.18033
AEGSP_Katzir_IPKv1_gene_948	A_genome	1.15054
AEGSP_Katzir_IPKv1_gene_949	A_genome	1.08696
AEGSP_Katzir_IPKv1_gene_950	A_genome	0.926829
AEGSP_Katzir_IPKv1_gene_951	A_genome	1.11765
AEGSP_Katzir_IPKv1_gene_953	A_genome	1.25714
AEGSP_Katzir_IPKv1_gene_952	A_genome	1.03659
AEGSP_Katzir_IPKv1_gene_954	A_genome	1.08547
AEGSP_Katzir_IPKv1_gene_955	A_genome	0.55
AEGSP_Katzir_IPKv1_gene_956	A_genome	1.15306
AEGSP_Katzir_IPKv1_gene_957	A_genome	1.19101
AEGSP_Katzir_IPKv1_gene_958	A_genome	1.0885
AEGSP_Katzir_IPKv1_gene_959	A_genome	1.02211
AEGSP_Katzir_IPKv1_gene_960	A_genome	1.0814
AEGSP_Katzir_IPKv1_gene_961	A_genome	1.1519
AEGSP_Katzir_IPKv1_gene_962	A_genome	0.968085
AEGSP_Katzir_IPKv1_gene_963	A_genome	1.21053
AEGSP_Katzir_IPKv1_gene_964	A_genome	1.36486
AEGSP_Katzir_IPKv1_gene_965	A_genome	1.39706
AEGSP_Katzir_IPKv1_gene_966	A_genome	1.56
AEGSP_Katzir_IPKv1_gene_967	A_genome	1.09756
AEGSP_Katzir_IPKv1_gene_968	A_genome	1.67188
AEGSP_Katzir_IPKv1_gene_969	A_genome	0.389401
AEGSP_Katzir_IPKv1_gene_970	A_genome	0.963415
AEGSP_Katzir_IPKv1_gene_971	A_genome	1.05208
AEGSP_Katzir_IPKv1_gene_973	A_genome	1.35714
AEGSP_Katzir_IPKv1_gene_974	A_genome	0.831776
AEGSP_Katzir_IPKv1_gene_975	A_genome	1.14286
AEGSP_Katzir_IPKv1_gene_976	A_genome	1.12766
AEGSP_Katzir_IPKv1_gene_977	A_genome	1.01869
AEGSP_Katzir_IPKv1_gene_978	A_genome	0.987013
AEGSP_Katzir_IPKv1_gene_979	A_genome	1.16484
AEGSP_Katzir_IPKv1_gene_980	A_genome	0.855556
AEGSP_Katzir_IPKv1_gene_981	A_genome	0.980583
AEGSP_Katzir_IPKv1_gene_982	A_genome	1.04167
AEGSP_Katzir_IPKv1_gene_983	A_genome	1.63514
AEGSP_Katzir_IPKv1_gene_984	A_genome	1.18
AEGSP_Katzir_IPKv1_gene_985	A_genome	1.29268
AEGSP_Katzir_IPKv1_gene_986	A_genome	0.931624
AEGSP_Katzir_IPKv1_gene_987	A_genome	0.891089
AEGSP_Katzir_IPKv1_gene_988	A_genome	1.49633
AEGSP_Katzir_IPKv1_gene_991	A_genome	1.05814
AEGSP_Katzir_IPKv1_gene_992	A_genome	0.950617
AEGSP_Katzir_IPKv1_gene_993	A_genome	1.2043
AEGSP_Katzir_IPKv1_gene_994	A_genome	1.05319
AEGSP_Katzir_IPKv1_gene_995	A_genome	0.79
AEGSP_Katzir_IPKv1_gene_996	A_genome	1.78333
AEGSP_Katzir_IPKv1_gene_997	A_genome	1.19048
AEGSP_Katzir_IPKv1_gene_998	A_genome	0.994253
AEGSP_Katzir_IPKv1_gene_999	A_genome	1.21212
AEGSP_Katzir_IPKv1_gene_1000	A_genome	1.10227
AEGSP_Katzir_IPKv1_gene_1001	A_genome	0.873786
AEGSP_Katzir_IPKv1_gene_1002	A_genome	1.58824
AEGSP_Katzir_IPKv1_gene_1003	A_genome	1.00645
AEGSP_Katzir_IPKv1_gene_1004	A_genome	0.946809
AEGSP_Katzir_IPKv1_gene_1005	A_genome	1.10989
AEGSP_Katzir_IPKv1_gene_1006	A_genome	1.47619
AEGSP_Katzir_IPKv1_gene_1007	A_genome	0.99187
AEGSP_Katzir_IPKv1_gene_1008	A_genome	1.03297
AEGSP_Katzir_IPKv1_gene_1009	A_genome	0.960784
AEGSP_Katzir_IPKv1_gene_1010	A_genome	1.06897
AEGSP_Katzir_IPKv1_gene_1011	A_genome	1.09302
AEGSP_Katzir_IPKv1_gene_1012	A_genome	1.10686
AEGSP_Katzir_IPKv1_gene_1013	A_genome	1.13223
AEGSP_Katzir_IPKv1_gene_1014	A_genome	0.66988
AEGSP_Katzir_IPKv1_gene_1015	A_genome	0.928571
AEGSP_Katzir_IPKv1_gene_1016	A_genome	0.918919
AEGSP_Katzir_IPKv1_gene_1017	A_genome	2.16883
AEGSP_Katzir_IPKv1_gene_1019	A_genome	1.21839
AEGSP_Katzir_IPKv1_gene_1020	A_genome	0.898148
AEGSP_Katzir_IPKv1_gene_1021	A_genome	1.11224
AEGSP_Katzir_IPKv1_gene_1022	A_genome	0.792079
AEGSP_Katzir_IPKv1_gene_1023	A_genome	0.858586
AEGSP_Katzir_IPKv1_gene_1024	A_genome	1.12097
AEGSP_Katzir_IPKv1_gene_1025	A_genome	1.11268
AEGSP_Katzir_IPKv1_gene_1026	A_genome	1.04598
AEGSP_Katzir_IPKv1_gene_1027	A_genome	0.764706
AEGSP_Katzir_IPKv1_gene_1028	A_genome	0.509554
AEGSP_Katzir_IPKv1_gene_1029	A_genome	1.06186
AEGSP_Katzir_IPKv1_gene_1030	A_genome	1.20833
AEGSP_Katzir_IPKv1_gene_1031	A_genome	0.285714
AEGSP_Katzir_IPKv1_gene_1032	A_genome	1.21649
AEGSP_Katzir_IPKv1_gene_1033	A_genome	1.64557
AEGSP_Katzir_IPKv1_gene_1034	A_genome	0.986842
AEGSP_Katzir_IPKv1_gene_1035	A_genome	1.09709
AEGSP_Katzir_IPKv1_gene_1037	A_genome	0.965116
AEGSP_Katzir_IPKv1_gene_1038	A_genome	0.857143
AEGSP_Katzir_IPKv1_gene_1039	A_genome	1.08654
AEGSP_Katzir_IPKv1_gene_1040	A_genome	1.09804
AEGSP_Katzir_IPKv1_gene_1041	A_genome	1.03738
AEGSP_Katzir_IPKv1_gene_1042	A_genome	0.865854
AEGSP_Katzir_IPKv1_gene_1043	A_genome	1.07627
AEGSP_Katzir_IPKv1_gene_1044	A_genome	0.991803
AEGSP_Katzir_IPKv1_gene_1045	A_genome	1
AEGSP_Katzir_IPKv1_gene_1046	A_genome	1.14583
AEGSP_Katzir_IPKv1_gene_1047	A_genome	0.888
AEGSP_Katzir_IPKv1_gene_1048	A_genome	1.06818
AEGSP_Katzir_IPKv1_gene_1049	A_genome	0.86
AEGSP_Katzir_IPKv1_gene_1050	A_genome	1.0303
AEGSP_Katzir_IPKv1_gene_1051	A_genome	1.57143
AEGSP_Katzir_IPKv1_gene_1052	A_genome	1.49123
AEGSP_Katzir_IPKv1_gene_1053	A_genome	1.06
AEGSP_Katzir_IPKv1_gene_1054	A_genome	0.926316
AEGSP_Katzir_IPKv1_gene_1055	A_genome	1.47761
AEGSP_Katzir_IPKv1_gene_1057	A_genome	0.84
AEGSP_Katzir_IPKv1_gene_1056	A_genome	0.882979
AEGSP_Katzir_IPKv1_gene_1058	A_genome	0.979167
AEGSP_Katzir_IPKv1_gene_1059	A_genome	1.21111
AEGSP_Katzir_IPKv1_gene_1060	A_genome	1.15217
AEGSP_Katzir_IPKv1_gene_1061	A_genome	1.08
AEGSP_Katzir_IPKv1_gene_1062	A_genome	0.958763
AEGSP_Katzir_IPKv1_gene_1063	A_genome	1.28916
AEGSP_Katzir_IPKv1_gene_1064	A_genome	1.23333
AEGSP_Katzir_IPKv1_gene_1066	A_genome	0.089404
AEGSP_Katzir_IPKv1_gene_1065	A_genome	0.1
AEGSP_Katzir_IPKv1_gene_1067	A_genome	1.04464
AEGSP_Katzir_IPKv1_gene_1069	A_genome	1.05319
AEGSP_Katzir_IPKv1_gene_1071	A_genome	1.09722
AEGSP_Katzir_IPKv1_gene_1070	A_genome	1.03896
AEGSP_Katzir_IPKv1_gene_1072	A_genome	1.06593
AEGSP_Katzir_IPKv1_gene_1074	A_genome	1.13943
AEGSP_Katzir_IPKv1_gene_1073	A_genome	1.0122
AEGSP_Katzir_IPKv1_gene_1075	A_genome	0.969072
AEGSP_Katzir_IPKv1_gene_1077	A_genome	0.978495
AEGSP_Katzir_IPKv1_gene_1078	A_genome	1.42
AEGSP_Katzir_IPKv1_gene_1079	A_genome	1.13187
AEGSP_Katzir_IPKv1_gene_1080	A_genome	1.26547
AEGSP_Katzir_IPKv1_gene_1083	A_genome	1.3
AEGSP_Katzir_IPKv1_gene_1081	A_genome	1.04762
AEGSP_Katzir_IPKv1_gene_1082	A_genome	1.07292
AEGSP_Katzir_IPKv1_gene_1084	A_genome	1.10526
AEGSP_Katzir_IPKv1_gene_1085	A_genome	1.75439
AEGSP_Katzir_IPKv1_gene_1086	A_genome	1.52632
AEGSP_Katzir_IPKv1_gene_1087	A_genome	1.12821
AEGSP_Katzir_IPKv1_gene_1088	A_genome	1
AEGSP_Katzir_IPKv1_gene_1089	A_genome	1.27
AEGSP_Katzir_IPKv1_gene_1090	A_genome	0.882883
AEGSP_Katzir_IPKv1_gene_1091	A_genome	1.17703
AEGSP_Katzir_IPKv1_gene_1092	A_genome	1.14423
AEGSP_Katzir_IPKv1_gene_1093	A_genome	1.42857
AEGSP_Katzir_IPKv1_gene_1094	A_genome	0.935484
AEGSP_Katzir_IPKv1_gene_1095	A_genome	1.07527
AEGSP_Katzir_IPKv1_gene_1096	A_genome	0.836576
AEGSP_Katzir_IPKv1_gene_1097	A_genome	1.23256
AEGSP_Katzir_IPKv1_gene_1098	A_genome	1.08421
AEGSP_Katzir_IPKv1_gene_1099	A_genome	1.26064
AEGSP_Katzir_IPKv1_gene_1100	A_genome	0.896907
AEGSP_Katzir_IPKv1_gene_1101	A_genome	0.973333
AEGSP_Katzir_IPKv1_gene_1102	A_genome	1.03158
AEGSP_Katzir_IPKv1_gene_1103	A_genome	0.989474
AEGSP_Katzir_IPKv1_gene_1104	A_genome	1.09412
AEGSP_Katzir_IPKv1_gene_1105	A_genome	1.14634
AEGSP_Katzir_IPKv1_gene_1106	A_genome	1.02857
AEGSP_Katzir_IPKv1_gene_1107	A_genome	1.064
AEGSP_Katzir_IPKv1_gene_1108	A_genome	0.52381
AEGSP_Katzir_IPKv1_gene_1109	A_genome	0.97561
AEGSP_Katzir_IPKv1_gene_1110	A_genome	0
AEGSP_Katzir_IPKv1_gene_1111	A_genome	0.328125
AEGSP_Katzir_IPKv1_gene_1113	A_genome	1.17347
AEGSP_Katzir_IPKv1_gene_1114	A_genome	0.965116
AEGSP_Katzir_IPKv1_gene_1115	A_genome	1.14876
AEGSP_Katzir_IPKv1_gene_1116	A_genome	1.06
AEGSP_Katzir_IPKv1_gene_1117	A_genome	1.0082
AEGSP_Katzir_IPKv1_gene_1118	A_genome	1.21281
AEGSP_Katzir_IPKv1_gene_1119	A_genome	0.989362
AEGSP_Katzir_IPKv1_gene_1120	A_genome	0.853933
AEGSP_Katzir_IPKv1_gene_1121	A_genome	0.952941
AEGSP_Katzir_IPKv1_gene_1122	A_genome	1.12903
AEGSP_Katzir_IPKv1_gene_1123	A_genome	1.07447
AEGSP_Katzir_IPKv1_gene_1124	A_genome	1.19512
AEGSP_Katzir_IPKv1_gene_1125	A_genome	0.957447
AEGSP_Katzir_IPKv1_gene_1126	A_genome	0.855072
AEGSP_Katzir_IPKv1_gene_1127	A_genome	1.08333
AEGSP_Katzir_IPKv1_gene_1128	A_genome	1.07527
AEGSP_Katzir_IPKv1_gene_1129	A_genome	0.935484
AEGSP_Katzir_IPKv1_gene_1130	A_genome	1.15493
AEGSP_Katzir_IPKv1_gene_1131	A_genome	1.17101
AEGSP_Katzir_IPKv1_gene_1132	A_genome	0.964286
AEGSP_Katzir_IPKv1_gene_1133	A_genome	1.17045
AEGSP_Katzir_IPKv1_gene_1134	A_genome	0.9
AEGSP_Katzir_IPKv1_gene_1135	A_genome	1.10345
AEGSP_Katzir_IPKv1_gene_1136	A_genome	1.03125
AEGSP_Katzir_IPKv1_gene_1137	A_genome	1.17978
AEGSP_Katzir_IPKv1_gene_1139	A_genome	0.970588
AEGSP_Katzir_IPKv1_gene_1140	A_genome	0.949495
AEGSP_Katzir_IPKv1_gene_1141	A_genome	1.23301
AEGSP_Katzir_IPKv1_gene_1142	A_genome	0.827815
AEGSP_Katzir_IPKv1_gene_1143	A_genome	1.04938
AEGSP_Katzir_IPKv1_gene_1144	A_genome	1
AEGSP_Katzir_IPKv1_gene_1145	A_genome	0.975309
AEGSP_Katzir_IPKv1_gene_1146	A_genome	0.904348
AEGSP_Katzir_IPKv1_gene_1148	A_genome	1.31282
AEGSP_Katzir_IPKv1_gene_1149	A_genome	1.06593
AEGSP_Katzir_IPKv1_gene_1150	A_genome	1.03297
AEGSP_Katzir_IPKv1_gene_1151	A_genome	2.7406
AEGSP_Katzir_IPKv1_gene_1152	A_genome	0.594828
AEGSP_Katzir_IPKv1_gene_1153	A_genome	1.32468
AEGSP_Katzir_IPKv1_gene_1154	A_genome	1.06849
AEGSP_Katzir_IPKv1_gene_1155	A_genome	0.929936
AEGSP_Katzir_IPKv1_gene_1156	A_genome	0.789474
AEGSP_Katzir_IPKv1_gene_1158	A_genome	1.07447
AEGSP_Katzir_IPKv1_gene_1157	A_genome	1.09
AEGSP_Katzir_IPKv1_gene_1159	A_genome	1.17442
AEGSP_Katzir_IPKv1_gene_1160	A_genome	0.96
AEGSP_Katzir_IPKv1_gene_1161	A_genome	1.09091
AEGSP_Katzir_IPKv1_gene_1162	A_genome	1.02299
AEGSP_Katzir_IPKv1_gene_1163	A_genome	1.28859
AEGSP_Katzir_IPKv1_gene_1164	A_genome	1.0566
AEGSP_Katzir_IPKv1_gene_1165	A_genome	1.05495
AEGSP_Katzir_IPKv1_gene_1166	A_genome	1.175
AEGSP_Katzir_IPKv1_gene_1167	A_genome	1.0885
AEGSP_Katzir_IPKv1_gene_1168	A_genome	0.860215
AEGSP_Katzir_IPKv1_gene_1169	A_genome	0.94186
AEGSP_Katzir_IPKv1_gene_1170	A_genome	1.03409
AEGSP_Katzir_IPKv1_gene_1171	A_genome	1.17045
AEGSP_Katzir_IPKv1_gene_1172	A_genome	0.965517
AEGSP_Katzir_IPKv1_gene_1173	A_genome	1.11392
AEGSP_Katzir_IPKv1_gene_1174	A_genome	0.824324
AEGSP_Katzir_IPKv1_gene_1175	A_genome	1.18571
AEGSP_Katzir_IPKv1_gene_1176	A_genome	1
AEGSP_Katzir_IPKv1_gene_1177	A_genome	1.125
AEGSP_Katzir_IPKv1_gene_1178	A_genome	1.17687
AEGSP_Katzir_IPKv1_gene_1179	A_genome	1.20879
AEGSP_Katzir_IPKv1_gene_1180	A_genome	1.09184
AEGSP_Katzir_IPKv1_gene_1181	A_genome	0.846939
AEGSP_Katzir_IPKv1_gene_1182	A_genome	1.03774
AEGSP_Katzir_IPKv1_gene_1183	A_genome	1.41975
AEGSP_Katzir_IPKv1_gene_1184	A_genome	1.18519
AEGSP_Katzir_IPKv1_gene_1185	A_genome	0.418919
AEGSP_Katzir_IPKv1_gene_1186	A_genome	1.40933
AEGSP_Katzir_IPKv1_gene_1187	A_genome	1.10638
AEGSP_Katzir_IPKv1_gene_1190	A_genome	0.823171
AEGSP_Katzir_IPKv1_gene_1189	A_genome	0.861111
AEGSP_Katzir_IPKv1_gene_1188	A_genome	0.81203
AEGSP_Katzir_IPKv1_gene_1191	A_genome	0.776596
AEGSP_Katzir_IPKv1_gene_1192	A_genome	1.75455
AEGSP_Katzir_IPKv1_gene_1193	A_genome	1.33136
AEGSP_Katzir_IPKv1_gene_1194	A_genome	0.963415
AEGSP_Katzir_IPKv1_gene_1196	A_genome	1.02
AEGSP_Katzir_IPKv1_gene_1195	A_genome	0.989796
AEGSP_Katzir_IPKv1_gene_1197	A_genome	0.954545
AEGSP_Katzir_IPKv1_gene_1200	A_genome	3.07843
AEGSP_Katzir_IPKv1_gene_1201	A_genome	1.34568
AEGSP_Katzir_IPKv1_gene_1202	A_genome	1.19231
AEGSP_Katzir_IPKv1_gene_1203	A_genome	1.04124
AEGSP_Katzir_IPKv1_gene_1205	A_genome	0.989474
AEGSP_Katzir_IPKv1_gene_1206	A_genome	0.773333
AEGSP_Katzir_IPKv1_gene_1207	A_genome	1.22222
AEGSP_Katzir_IPKv1_gene_1208	A_genome	1.10638
AEGSP_Katzir_IPKv1_gene_1209	A_genome	1.25676
AEGSP_Katzir_IPKv1_gene_1210	A_genome	1.06047
AEGSP_Katzir_IPKv1_gene_1211	A_genome	1.66197
AEGSP_Katzir_IPKv1_gene_1212	A_genome	0.875
AEGSP_Katzir_IPKv1_gene_1213	A_genome	1.05263
AEGSP_Katzir_IPKv1_gene_1214	A_genome	1.09474
AEGSP_Katzir_IPKv1_gene_1215	A_genome	1.06957
AEGSP_Katzir_IPKv1_gene_1216	A_genome	1.13043
AEGSP_Katzir_IPKv1_gene_1217	A_genome	0.762887
AEGSP_Katzir_IPKv1_gene_1219	A_genome	1.59155
AEGSP_Katzir_IPKv1_gene_1220	A_genome	1.64912
AEGSP_Katzir_IPKv1_gene_1221	A_genome	1.13
AEGSP_Katzir_IPKv1_gene_1222	A_genome	1.1215
AEGSP_Katzir_IPKv1_gene_1223	A_genome	1.01136
AEGSP_Katzir_IPKv1_gene_1224	A_genome	0.80117
AEGSP_Katzir_IPKv1_gene_1225	A_genome	1.15663
AEGSP_Katzir_IPKv1_gene_1227	A_genome	1.13861
AEGSP_Katzir_IPKv1_gene_1228	A_genome	0.180851
AEGSP_Katzir_IPKv1_gene_1229	A_genome	1.13889
AEGSP_Katzir_IPKv1_gene_1232	A_genome	1.05882
AEGSP_Katzir_IPKv1_gene_1230	A_genome	1.07229
AEGSP_Katzir_IPKv1_gene_1231	A_genome	1.06849
AEGSP_Katzir_IPKv1_gene_1233	A_genome	0.846939
AEGSP_Katzir_IPKv1_gene_1234	A_genome	0.73913
AEGSP_Katzir_IPKv1_gene_1235	A_genome	1.05814
AEGSP_Katzir_IPKv1_gene_1236	A_genome	0.929412
AEGSP_Katzir_IPKv1_gene_1237	A_genome	1.21348
AEGSP_Katzir_IPKv1_gene_1238	A_genome	1.14667
AEGSP_Katzir_IPKv1_gene_1239	A_genome	1.08434
AEGSP_Katzir_IPKv1_gene_1240	A_genome	1.29688
AEGSP_Katzir_IPKv1_gene_1241	A_genome	0.978022
AEGSP_Katzir_IPKv1_gene_1243	A_genome	0.8
AEGSP_Katzir_IPKv1_gene_1242	A_genome	1.10476
AEGSP_Katzir_IPKv1_gene_1244	A_genome	0.64
AEGSP_Katzir_IPKv1_gene_1245	A_genome	1.27
AEGSP_Katzir_IPKv1_gene_1246	A_genome	1.29661
AEGSP_Katzir_IPKv1_gene_1247	A_genome	0.845361
AEGSP_Katzir_IPKv1_gene_1248	A_genome	0.962963
AEGSP_Katzir_IPKv1_gene_1249	A_genome	4.80952
AEGSP_Katzir_IPKv1_gene_1250	A_genome	1.17045
AEGSP_Katzir_IPKv1_gene_1252	A_genome	0.971154
AEGSP_Katzir_IPKv1_gene_1253	A_genome	1.21739
AEGSP_Katzir_IPKv1_gene_1254	A_genome	0.952381
AEGSP_Katzir_IPKv1_gene_1255	A_genome	1.15463
AEGSP_Katzir_IPKv1_gene_1256	A_genome	1
AEGSP_Katzir_IPKv1_gene_1257	A_genome	0.980392
AEGSP_Katzir_IPKv1_gene_1258	A_genome	1.05376
AEGSP_Katzir_IPKv1_gene_1259	A_genome	1.22353
AEGSP_Katzir_IPKv1_gene_1261	A_genome	0.831169
AEGSP_Katzir_IPKv1_gene_1260	A_genome	1.08219
AEGSP_Katzir_IPKv1_gene_1264	A_genome	1.04598
AEGSP_Katzir_IPKv1_gene_1263	A_genome	1.27
AEGSP_Katzir_IPKv1_gene_1265	A_genome	1
AEGSP_Katzir_IPKv1_gene_1266	A_genome	1.01724
AEGSP_Katzir_IPKv1_gene_1267	A_genome	1.10891
AEGSP_Katzir_IPKv1_gene_1269	A_genome	0.988636
AEGSP_Katzir_IPKv1_gene_1268	A_genome	1.16438
AEGSP_Katzir_IPKv1_gene_1270	A_genome	1.02941
AEGSP_Katzir_IPKv1_gene_1271	A_genome	0.986667
AEGSP_Katzir_IPKv1_gene_1272	A_genome	0.921569
AEGSP_Katzir_IPKv1_gene_1273	A_genome	0.93617
AEGSP_Katzir_IPKv1_gene_1274	A_genome	0.945652
AEGSP_Katzir_IPKv1_gene_1275	A_genome	1.33929
AEGSP_Katzir_IPKv1_gene_1276	A_genome	0.810127
AEGSP_Katzir_IPKv1_gene_1277	A_genome	1.03191
AEGSP_Katzir_IPKv1_gene_1278	A_genome	0.843137
AEGSP_Katzir_IPKv1_gene_1279	A_genome	0.866667
AEGSP_Katzir_IPKv1_gene_1280	A_genome	1.08185
AEGSP_Katzir_IPKv1_gene_1281	A_genome	1.06711
AEGSP_Katzir_IPKv1_gene_1283	A_genome	1.20325
AEGSP_Katzir_IPKv1_gene_1282	A_genome	1.23585
AEGSP_Katzir_IPKv1_gene_1284	A_genome	1.18056
AEGSP_Katzir_IPKv1_gene_1285	A_genome	1.64804
AEGSP_Katzir_IPKv1_gene_1286	A_genome	1.11828
AEGSP_Katzir_IPKv1_gene_1287	A_genome	1.13514
AEGSP_Katzir_IPKv1_gene_1288	A_genome	1.15842
AEGSP_Katzir_IPKv1_gene_1289	A_genome	1
AEGSP_Katzir_IPKv1_gene_1290	A_genome	0.963964
AEGSP_Katzir_IPKv1_gene_1291	A_genome	1.2
AEGSP_Katzir_IPKv1_gene_1292	A_genome	0.873684
AEGSP_Katzir_IPKv1_gene_1293	A_genome	0.989011
AEGSP_Katzir_IPKv1_gene_1294	A_genome	1.03261
AEGSP_Katzir_IPKv1_gene_1295	A_genome	1.2987
AEGSP_Katzir_IPKv1_gene_1296	A_genome	0.921569
AEGSP_Katzir_IPKv1_gene_1297	A_genome	1.18868
AEGSP_Katzir_IPKv1_gene_1298	A_genome	0.946237
AEGSP_Katzir_IPKv1_gene_1299	A_genome	0.746835
AEGSP_Katzir_IPKv1_gene_1300	A_genome	1.26389
AEGSP_Katzir_IPKv1_gene_1301	A_genome	1.27778
AEGSP_Katzir_IPKv1_gene_1302	A_genome	0.851852
AEGSP_Katzir_IPKv1_gene_1303	A_genome	0.956522
AEGSP_Katzir_IPKv1_gene_1304	A_genome	0.969072
AEGSP_Katzir_IPKv1_gene_1305	A_genome	1.86813
AEGSP_Katzir_IPKv1_gene_1306	A_genome	1.08247
AEGSP_Katzir_IPKv1_gene_1307	A_genome	1.11024
AEGSP_Katzir_IPKv1_gene_1308	A_genome	1
AEGSP_Katzir_IPKv1_gene_1309	A_genome	0.947368
AEGSP_Katzir_IPKv1_gene_1310	A_genome	0.851485
AEGSP_Katzir_IPKv1_gene_1311	A_genome	1.06897
AEGSP_Katzir_IPKv1_gene_1312	A_genome	0.98
AEGSP_Katzir_IPKv1_gene_1313	A_genome	1.1
AEGSP_Katzir_IPKv1_gene_1314	A_genome	1.12903
AEGSP_Katzir_IPKv1_gene_1315	A_genome	0.854839
AEGSP_Katzir_IPKv1_gene_1316	A_genome	0.623762
AEGSP_Katzir_IPKv1_gene_1317	A_genome	1.10127
AEGSP_Katzir_IPKv1_gene_1318	A_genome	1.06122
AEGSP_Katzir_IPKv1_gene_1319	A_genome	1.06593
AEGSP_Katzir_IPKv1_gene_1320	A_genome	0.980392
AEGSP_Katzir_IPKv1_gene_1322	A_genome	1.03333
AEGSP_Katzir_IPKv1_gene_1321	A_genome	1.14
AEGSP_Katzir_IPKv1_gene_1323	A_genome	1.07229
AEGSP_Katzir_IPKv1_gene_1324	A_genome	1.40845
AEGSP_Katzir_IPKv1_gene_1325	A_genome	1.2
AEGSP_Katzir_IPKv1_gene_1327	A_genome	1.08163
AEGSP_Katzir_IPKv1_gene_1326	A_genome	0.84466
AEGSP_Katzir_IPKv1_gene_1328	A_genome	1.27468
AEGSP_Katzir_IPKv1_gene_1329	A_genome	0.888889
AEGSP_Katzir_IPKv1_gene_1330	A_genome	1.04601
AEGSP_Katzir_IPKv1_gene_1331	A_genome	1.09091
AEGSP_Katzir_IPKv1_gene_1332	A_genome	1.09709
AEGSP_Katzir_IPKv1_gene_1333	A_genome	1.15789
AEGSP_Katzir_IPKv1_gene_1334	A_genome	0.902655
AEGSP_Katzir_IPKv1_gene_1335	A_genome	1.85714
AEGSP_Katzir_IPKv1_gene_1337	A_genome	1.80882
AEGSP_Katzir_IPKv1_gene_1336	A_genome	0.943925
AEGSP_Katzir_IPKv1_gene_1338	A_genome	0.956897
AEGSP_Katzir_IPKv1_gene_1339	A_genome	1.01905
AEGSP_Katzir_IPKv1_gene_1341	A_genome	1.08621
AEGSP_Katzir_IPKv1_gene_1340	A_genome	0.985294
AEGSP_Katzir_IPKv1_gene_1342	A_genome	0.909091
AEGSP_Katzir_IPKv1_gene_1343	A_genome	0.88764
AEGSP_Katzir_IPKv1_gene_1344	A_genome	1.56989
AEGSP_Katzir_IPKv1_gene_1345	A_genome	1.02105
AEGSP_Katzir_IPKv1_gene_1347	A_genome	1.10976
AEGSP_Katzir_IPKv1_gene_1348	A_genome	1.36905
AEGSP_Katzir_IPKv1_gene_1349	A_genome	1.11494
AEGSP_Katzir_IPKv1_gene_1350	A_genome	1.09804
AEGSP_Katzir_IPKv1_gene_1351	A_genome	0.96875
AEGSP_Katzir_IPKv1_gene_1352	A_genome	1.13757
AEGSP_Katzir_IPKv1_gene_1353	A_genome	1.83133
AEGSP_Katzir_IPKv1_gene_1354	A_genome	0.895833
AEGSP_Katzir_IPKv1_gene_1355	A_genome	0.934579
AEGSP_Katzir_IPKv1_gene_1356	A_genome	0.931818
AEGSP_Katzir_IPKv1_gene_1357	A_genome	0.809524
AEGSP_Katzir_IPKv1_gene_1358	A_genome	0.574468
AEGSP_Katzir_IPKv1_gene_1359	A_genome	0.930693
AEGSP_Katzir_IPKv1_gene_1360	A_genome	0.939698
AEGSP_Katzir_IPKv1_gene_1361	A_genome	0
AEGSP_Katzir_IPKv1_gene_1362	A_genome	1.18889
AEGSP_Katzir_IPKv1_gene_1363	A_genome	1.12987
AEGSP_Katzir_IPKv1_gene_1364	A_genome	0.919355
AEGSP_Katzir_IPKv1_gene_1365	A_genome	1.10127
AEGSP_Katzir_IPKv1_gene_1366	A_genome	0.884615
AEGSP_Katzir_IPKv1_gene_1367	A_genome	0.958333
AEGSP_Katzir_IPKv1_gene_1368	A_genome	1.24806
AEGSP_Katzir_IPKv1_gene_1370	A_genome	0.92623
AEGSP_Katzir_IPKv1_gene_1371	A_genome	0.853211
AEGSP_Katzir_IPKv1_gene_1372	A_genome	0.926316
AEGSP_Katzir_IPKv1_gene_1374	A_genome	1.17722
AEGSP_Katzir_IPKv1_gene_1375	A_genome	1.07792
AEGSP_Katzir_IPKv1_gene_1376	A_genome	0.982143
AEGSP_Katzir_IPKv1_gene_1377	A_genome	1.81159
AEGSP_Katzir_IPKv1_gene_1378	A_genome	1.07216
AEGSP_Katzir_IPKv1_gene_1379	A_genome	0.744589
AEGSP_Katzir_IPKv1_gene_1380	A_genome	0.907563
AEGSP_Katzir_IPKv1_gene_1381	A_genome	1.10465
AEGSP_Katzir_IPKv1_gene_1382	A_genome	1.50794
AEGSP_Katzir_IPKv1_gene_1383	A_genome	1.11538
AEGSP_Katzir_IPKv1_gene_1384	A_genome	1.07609
AEGSP_Katzir_IPKv1_gene_1385	A_genome	1.16854
AEGSP_Katzir_IPKv1_gene_1386	A_genome	1.03409
AEGSP_Katzir_IPKv1_gene_1387	A_genome	0.801653
AEGSP_Katzir_IPKv1_gene_1388	A_genome	1.21875
AEGSP_Katzir_IPKv1_gene_1389	A_genome	1.06316
AEGSP_Katzir_IPKv1_gene_1390	A_genome	0.945455
AEGSP_Katzir_IPKv1_gene_1391	A_genome	1.13158
AEGSP_Katzir_IPKv1_gene_1392	A_genome	1.02083
AEGSP_Katzir_IPKv1_gene_1393	A_genome	0.771739
AEGSP_Katzir_IPKv1_gene_1394	A_genome	0.977444
AEGSP_Katzir_IPKv1_gene_1395	A_genome	0.925234
AEGSP_Katzir_IPKv1_gene_1396	A_genome	1.82
AEGSP_Katzir_IPKv1_gene_1397	A_genome	0.935484
AEGSP_Katzir_IPKv1_gene_1398	A_genome	1.06818
AEGSP_Katzir_IPKv1_gene_1399	A_genome	0.921429
AEGSP_Katzir_IPKv1_gene_1400	A_genome	1.06522
AEGSP_Katzir_IPKv1_gene_1401	A_genome	0.828829
AEGSP_Katzir_IPKv1_gene_1402	A_genome	0.738636
AEGSP_Katzir_IPKv1_gene_1403	A_genome	0.941667
AEGSP_Katzir_IPKv1_gene_1404	A_genome	1.0463
AEGSP_Katzir_IPKv1_gene_1405	A_genome	0.868217
AEGSP_Katzir_IPKv1_gene_1406	A_genome	1.06122
AEGSP_Katzir_IPKv1_gene_1407	A_genome	1.08889
AEGSP_Katzir_IPKv1_gene_1408	A_genome	1.02353
AEGSP_Katzir_IPKv1_gene_1409	A_genome	1.00971
AEGSP_Katzir_IPKv1_gene_1410	A_genome	1.24658
AEGSP_Katzir_IPKv1_gene_1411	A_genome	1.20968
AEGSP_Katzir_IPKv1_gene_1412	A_genome	1.05143
AEGSP_Katzir_IPKv1_gene_1413	A_genome	1.14943
AEGSP_Katzir_IPKv1_gene_1414	A_genome	1.15909
AEGSP_Katzir_IPKv1_gene_1415	A_genome	1.14773
AEGSP_Katzir_IPKv1_gene_1416	A_genome	0.902439
AEGSP_Katzir_IPKv1_gene_1417	A_genome	0.959184
AEGSP_Katzir_IPKv1_gene_1419	A_genome	0.888889
AEGSP_Katzir_IPKv1_gene_1420	A_genome	1.04878
AEGSP_Katzir_IPKv1_gene_1421	A_genome	1.27358
AEGSP_Katzir_IPKv1_gene_1422	A_genome	1.01031
AEGSP_Katzir_IPKv1_gene_1423	A_genome	1.28571
AEGSP_Katzir_IPKv1_gene_1424	A_genome	1.06691
AEGSP_Katzir_IPKv1_gene_1425	A_genome	1.18987
AEGSP_Katzir_IPKv1_gene_1426	A_genome	1.20988
AEGSP_Katzir_IPKv1_gene_1427	A_genome	1.06422
AEGSP_Katzir_IPKv1_gene_1428	A_genome	1.19565
AEGSP_Katzir_IPKv1_gene_1429	A_genome	1.03636
AEGSP_Katzir_IPKv1_gene_1431	A_genome	0.872093
AEGSP_Katzir_IPKv1_gene_1430	A_genome	1.0625
AEGSP_Katzir_IPKv1_gene_1432	A_genome	0.947368
AEGSP_Katzir_IPKv1_gene_1433	A_genome	1.02727
AEGSP_Katzir_IPKv1_gene_1434	A_genome	1.02151
AEGSP_Katzir_IPKv1_gene_1435	A_genome	0.66
AEGSP_Katzir_IPKv1_gene_1436	A_genome	1.29743
AEGSP_Katzir_IPKv1_gene_1437	A_genome	1.40278
AEGSP_Katzir_IPKv1_gene_1438	A_genome	0.961538
AEGSP_Katzir_IPKv1_gene_1439	A_genome	1.15306
AEGSP_Katzir_IPKv1_gene_1440	A_genome	1.39394
AEGSP_Katzir_IPKv1_gene_1442	A_genome	1.07778
AEGSP_Katzir_IPKv1_gene_1443	A_genome	1.15157
AEGSP_Katzir_IPKv1_gene_1444	A_genome	0.882353
AEGSP_Katzir_IPKv1_gene_1445	A_genome	1.77966
AEGSP_Katzir_IPKv1_gene_1446	A_genome	1
AEGSP_Katzir_IPKv1_gene_1447	A_genome	1.22727
AEGSP_Katzir_IPKv1_gene_1448	A_genome	1.07879
AEGSP_Katzir_IPKv1_gene_1449	A_genome	2.84416
AEGSP_Katzir_IPKv1_gene_1450	A_genome	1.02151
AEGSP_Katzir_IPKv1_gene_1451	A_genome	0.98
AEGSP_Katzir_IPKv1_gene_1452	A_genome	0.961538
AEGSP_Katzir_IPKv1_gene_1453	A_genome	1.10326
AEGSP_Katzir_IPKv1_gene_1454	A_genome	0.912844
AEGSP_Katzir_IPKv1_gene_1455	A_genome	1.12346
AEGSP_Katzir_IPKv1_gene_1457	A_genome	1.0102
AEGSP_Katzir_IPKv1_gene_1456	A_genome	1.07368
AEGSP_Katzir_IPKv1_gene_1458	A_genome	1.25989
AEGSP_Katzir_IPKv1_gene_1459	A_genome	0.648352
AEGSP_Katzir_IPKv1_gene_1461	A_genome	0.913043
AEGSP_Katzir_IPKv1_gene_1462	A_genome	1.11957
AEGSP_Katzir_IPKv1_gene_1463	A_genome	1.0396
AEGSP_Katzir_IPKv1_gene_1464	A_genome	1.05962
AEGSP_Katzir_IPKv1_gene_1465	A_genome	1.05634
AEGSP_Katzir_IPKv1_gene_1466	A_genome	0.891566
AEGSP_Katzir_IPKv1_gene_1467	A_genome	1.08696
AEGSP_Katzir_IPKv1_gene_1468	A_genome	1.05102
AEGSP_Katzir_IPKv1_gene_1469	A_genome	1.64362
AEGSP_Katzir_IPKv1_gene_1470	A_genome	1.04
AEGSP_Katzir_IPKv1_gene_1471	A_genome	1.04082
AEGSP_Katzir_IPKv1_gene_1472	A_genome	1.024
AEGSP_Katzir_IPKv1_gene_1473	A_genome	0.956522
AEGSP_Katzir_IPKv1_gene_1474	A_genome	1.0566
AEGSP_Katzir_IPKv1_gene_1475	A_genome	0.894231
AEGSP_Katzir_IPKv1_gene_1476	A_genome	1.38418
AEGSP_Katzir_IPKv1_gene_1477	A_genome	0.97
AEGSP_Katzir_IPKv1_gene_1478	A_genome	1.08974
AEGSP_Katzir_IPKv1_gene_1479	A_genome	0.956989
AEGSP_Katzir_IPKv1_gene_1480	A_genome	1.14912
AEGSP_Katzir_IPKv1_gene_1481	A_genome	1.18478
AEGSP_Katzir_IPKv1_gene_1482	A_genome	0.593407
AEGSP_Katzir_IPKv1_gene_1483	A_genome	0.828947
AEGSP_Katzir_IPKv1_gene_1484	A_genome	1.0122
AEGSP_Katzir_IPKv1_gene_1485	A_genome	1
AEGSP_Katzir_IPKv1_gene_1486	A_genome	0.990566
AEGSP_Katzir_IPKv1_gene_1487	A_genome	1.34375
AEGSP_Katzir_IPKv1_gene_1488	A_genome	0.970297
AEGSP_Katzir_IPKv1_gene_1489	A_genome	1.04124
AEGSP_Katzir_IPKv1_gene_1490	A_genome	1.05546
AEGSP_Katzir_IPKv1_gene_1491	A_genome	1.81034
AEGSP_Katzir_IPKv1_gene_1493	A_genome	1.10588
AEGSP_Katzir_IPKv1_gene_1494	A_genome	1.46262
AEGSP_Katzir_IPKv1_gene_1495	A_genome	0.947917
AEGSP_Katzir_IPKv1_gene_1496	A_genome	1.07216
AEGSP_Katzir_IPKv1_gene_1498	A_genome	0.902174
AEGSP_Katzir_IPKv1_gene_1497	A_genome	0.862595
AEGSP_Katzir_IPKv1_gene_1499	A_genome	0.768421
AEGSP_Katzir_IPKv1_gene_1500	A_genome	2.44068
AEGSP_Katzir_IPKv1_gene_1501	A_genome	1.75862
AEGSP_Katzir_IPKv1_gene_1502	A_genome	0.902913
AEGSP_Katzir_IPKv1_gene_1503	A_genome	0.80198
AEGSP_Katzir_IPKv1_gene_1504	A_genome	0.957447
AEGSP_Katzir_IPKv1_gene_1505	A_genome	0.934579
AEGSP_Katzir_IPKv1_gene_1506	A_genome	1.12821
AEGSP_Katzir_IPKv1_gene_1507	A_genome	1.24324
AEGSP_Katzir_IPKv1_gene_1508	A_genome	1.14737
AEGSP_Katzir_IPKv1_gene_1509	A_genome	1.06383
AEGSP_Katzir_IPKv1_gene_1511	A_genome	1.06274
AEGSP_Katzir_IPKv1_gene_1512	A_genome	1.05405
AEGSP_Katzir_IPKv1_gene_1514	A_genome	1.05333
AEGSP_Katzir_IPKv1_gene_1515	A_genome	0.964706
AEGSP_Katzir_IPKv1_gene_1517	A_genome	1.26923
AEGSP_Katzir_IPKv1_gene_1516	A_genome	1.04124
AEGSP_Katzir_IPKv1_gene_1518	A_genome	1.47692
AEGSP_Katzir_IPKv1_gene_1519	A_genome	1.02062
AEGSP_Katzir_IPKv1_gene_1520	A_genome	1.01887
AEGSP_Katzir_IPKv1_gene_1521	A_genome	0.627273
AEGSP_Katzir_IPKv1_gene_1522	A_genome	1
AEGSP_Katzir_IPKv1_gene_1524	A_genome	0.944444
AEGSP_Katzir_IPKv1_gene_1523	A_genome	1.04167
AEGSP_Katzir_IPKv1_gene_1525	A_genome	1
AEGSP_Katzir_IPKv1_gene_1527	A_genome	1.57746
AEGSP_Katzir_IPKv1_gene_1526	A_genome	1.25275
AEGSP_Katzir_IPKv1_gene_1528	A_genome	1.01266
AEGSP_Katzir_IPKv1_gene_1529	A_genome	1.3913
AEGSP_Katzir_IPKv1_gene_1530	A_genome	1.03125
AEGSP_Katzir_IPKv1_gene_1531	A_genome	1.25
AEGSP_Katzir_IPKv1_gene_1532	A_genome	1.47761
AEGSP_Katzir_IPKv1_gene_1533	A_genome	1.33333
AEGSP_Katzir_IPKv1_gene_1535	A_genome	1.34247
AEGSP_Katzir_IPKv1_gene_1534	A_genome	1.07792
AEGSP_Katzir_IPKv1_gene_1536	A_genome	1.69318
AEGSP_Katzir_IPKv1_gene_1537	A_genome	0.9
AEGSP_Katzir_IPKv1_gene_1538	A_genome	1.04348
AEGSP_Katzir_IPKv1_gene_1539	A_genome	1.06098
AEGSP_Katzir_IPKv1_gene_1540	A_genome	0.825
AEGSP_Katzir_IPKv1_gene_1541	A_genome	1.07955
AEGSP_Katzir_IPKv1_gene_1542	A_genome	0.977528
AEGSP_Katzir_IPKv1_gene_1543	A_genome	0.972789
AEGSP_Katzir_IPKv1_gene_1544	A_genome	1.07407
AEGSP_Katzir_IPKv1_gene_1545	A_genome	0.858757
AEGSP_Katzir_IPKv1_gene_1546	A_genome	1.1413
AEGSP_Katzir_IPKv1_gene_1547	A_genome	0.979167
AEGSP_Katzir_IPKv1_gene_1548	A_genome	1.07843
AEGSP_Katzir_IPKv1_gene_1549	A_genome	1.09804
AEGSP_Katzir_IPKv1_gene_1550	A_genome	0.846154
AEGSP_Katzir_IPKv1_gene_1551	A_genome	1.05932
AEGSP_Katzir_IPKv1_gene_1552	A_genome	1.61818
AEGSP_Katzir_IPKv1_gene_1553	A_genome	1.14141
AEGSP_Katzir_IPKv1_gene_1555	A_genome	0.946237
AEGSP_Katzir_IPKv1_gene_1554	A_genome	0.987013
AEGSP_Katzir_IPKv1_gene_1556	A_genome	0.989691
AEGSP_Katzir_IPKv1_gene_1557	A_genome	1.07692
AEGSP_Katzir_IPKv1_gene_1558	A_genome	1.21739
AEGSP_Katzir_IPKv1_gene_1559	A_genome	1.0297
AEGSP_Katzir_IPKv1_gene_1560	A_genome	1.12632
AEGSP_Katzir_IPKv1_gene_1561	A_genome	0.989362
AEGSP_Katzir_IPKv1_gene_1562	A_genome	1.17568
AEGSP_Katzir_IPKv1_gene_1563	A_genome	1.20472
AEGSP_Katzir_IPKv1_gene_1565	A_genome	1.06931
AEGSP_Katzir_IPKv1_gene_1564	A_genome	1.28947
AEGSP_Katzir_IPKv1_gene_1566	A_genome	0.89899
AEGSP_Katzir_IPKv1_gene_1567	A_genome	1.06383
AEGSP_Katzir_IPKv1_gene_1568	A_genome	1.09574
AEGSP_Katzir_IPKv1_gene_1569	A_genome	0.964706
AEGSP_Katzir_IPKv1_gene_1570	A_genome	1.21053
AEGSP_Katzir_IPKv1_gene_1571	A_genome	0.824176
AEGSP_Katzir_IPKv1_gene_1572	A_genome	1.15
AEGSP_Katzir_IPKv1_gene_1573	A_genome	1
AEGSP_Katzir_IPKv1_gene_1575	A_genome	0.867257
AEGSP_Katzir_IPKv1_gene_1574	A_genome	1.06481
AEGSP_Katzir_IPKv1_gene_1576	A_genome	1
AEGSP_Katzir_IPKv1_gene_1577	A_genome	1.03
AEGSP_Katzir_IPKv1_gene_1578	A_genome	0.855932
AEGSP_Katzir_IPKv1_gene_1579	A_genome	0.948454
AEGSP_Katzir_IPKv1_gene_1580	A_genome	1.10638
AEGSP_Katzir_IPKv1_gene_1581	A_genome	0.980952
AEGSP_Katzir_IPKv1_gene_1582	A_genome	1.15652
AEGSP_Katzir_IPKv1_gene_1583	A_genome	1.05747
AEGSP_Katzir_IPKv1_gene_1585	A_genome	1.20824
AEGSP_Katzir_IPKv1_gene_1586	A_genome	1.11404
AEGSP_Katzir_IPKv1_gene_1587	A_genome	0.529412
AEGSP_Katzir_IPKv1_gene_1588	A_genome	0.89011
AEGSP_Katzir_IPKv1_gene_1589	A_genome	1.29167
AEGSP_Katzir_IPKv1_gene_1590	A_genome	1.35135
AEGSP_Katzir_IPKv1_gene_1591	A_genome	1.10714
AEGSP_Katzir_IPKv1_gene_1592	A_genome	1
AEGSP_Katzir_IPKv1_gene_1593	A_genome	1.0303
AEGSP_Katzir_IPKv1_gene_1594	A_genome	0.928571
AEGSP_Katzir_IPKv1_gene_1595	A_genome	0.7875
AEGSP_Katzir_IPKv1_gene_1596	A_genome	1.0625
AEGSP_Katzir_IPKv1_gene_1597	A_genome	1.07018
AEGSP_Katzir_IPKv1_gene_1598	A_genome	0.797468
AEGSP_Katzir_IPKv1_gene_1599	A_genome	0.890411
AEGSP_Katzir_IPKv1_gene_1600	A_genome	0.943182
AEGSP_Katzir_IPKv1_gene_1602	A_genome	0.9875
AEGSP_Katzir_IPKv1_gene_1604	A_genome	0.959459
AEGSP_Katzir_IPKv1_gene_1605	A_genome	1.02062
AEGSP_Katzir_IPKv1_gene_1606	A_genome	1
AEGSP_Katzir_IPKv1_gene_1607	A_genome	1.04301
AEGSP_Katzir_IPKv1_gene_1608	A_genome	1.38462
AEGSP_Katzir_IPKv1_gene_1610	A_genome	1.21951
AEGSP_Katzir_IPKv1_gene_1611	A_genome	0.978495
AEGSP_Katzir_IPKv1_gene_1612	A_genome	0.915094
AEGSP_Katzir_IPKv1_gene_1613	A_genome	1.05208
AEGSP_Katzir_IPKv1_gene_1614	A_genome	1.58974
AEGSP_Katzir_IPKv1_gene_1615	A_genome	1.13415
AEGSP_Katzir_IPKv1_gene_1616	A_genome	0.965116
AEGSP_Katzir_IPKv1_gene_1617	A_genome	0.955556
AEGSP_Katzir_IPKv1_gene_1618	A_genome	1.31
AEGSP_Katzir_IPKv1_gene_1619	A_genome	1.21176
AEGSP_Katzir_IPKv1_gene_1621	A_genome	1.17822
AEGSP_Katzir_IPKv1_gene_1620	A_genome	1.05208
AEGSP_Katzir_IPKv1_gene_1622	A_genome	0.88785
AEGSP_Katzir_IPKv1_gene_1623	A_genome	1.03409
AEGSP_Katzir_IPKv1_gene_1624	A_genome	0.969072
AEGSP_Katzir_IPKv1_gene_1625	A_genome	1.67857
AEGSP_Katzir_IPKv1_gene_1626	A_genome	1.03883
AEGSP_Katzir_IPKv1_gene_1627	A_genome	1.18889
AEGSP_Katzir_IPKv1_gene_1628	A_genome	0.656863
AEGSP_Katzir_IPKv1_gene_1629	A_genome	0.861111
AEGSP_Katzir_IPKv1_gene_1630	A_genome	0.733224
AEGSP_Katzir_IPKv1_gene_1631	A_genome	1.31507
AEGSP_Katzir_IPKv1_gene_1632	A_genome	1.06604
AEGSP_Katzir_IPKv1_gene_1633	A_genome	1.04762
AEGSP_Katzir_IPKv1_gene_1634	A_genome	1.16514
AEGSP_Katzir_IPKv1_gene_1635	A_genome	1.09167
AEGSP_Katzir_IPKv1_gene_1637	A_genome	1.02759
AEGSP_Katzir_IPKv1_gene_1638	A_genome	1.43038
AEGSP_Katzir_IPKv1_gene_1639	A_genome	1.2029
AEGSP_Katzir_IPKv1_gene_1640	A_genome	0.979167
AEGSP_Katzir_IPKv1_gene_1641	A_genome	1
AEGSP_Katzir_IPKv1_gene_1643	A_genome	0.75
AEGSP_Katzir_IPKv1_gene_1644	A_genome	1.09474
AEGSP_Katzir_IPKv1_gene_1645	A_genome	1.04124
AEGSP_Katzir_IPKv1_gene_1646	A_genome	1.38426
AEGSP_Katzir_IPKv1_gene_1647	A_genome	0.977011
AEGSP_Katzir_IPKv1_gene_1648	A_genome	1.19767
AEGSP_Katzir_IPKv1_gene_1649	A_genome	0.913978
AEGSP_Katzir_IPKv1_gene_1650	A_genome	0.899225
AEGSP_Katzir_IPKv1_gene_1651	A_genome	0.963855
AEGSP_Katzir_IPKv1_gene_1652	A_genome	0.788889
AEGSP_Katzir_IPKv1_gene_1653	A_genome	1.46154
AEGSP_Katzir_IPKv1_gene_1654	A_genome	0.969388
AEGSP_Katzir_IPKv1_gene_1655	A_genome	0.948276
AEGSP_Katzir_IPKv1_gene_1656	A_genome	1.06316
AEGSP_Katzir_IPKv1_gene_1657	A_genome	0.895349
AEGSP_Katzir_IPKv1_gene_1658	A_genome	1.08791
AEGSP_Katzir_IPKv1_gene_1659	A_genome	1.04
AEGSP_Katzir_IPKv1_gene_1660	A_genome	0.493827
AEGSP_Katzir_IPKv1_gene_1661	A_genome	0.947368
AEGSP_Katzir_IPKv1_gene_1662	A_genome	0.631579
AEGSP_Katzir_IPKv1_gene_1663	A_genome	1.2
AEGSP_Katzir_IPKv1_gene_1665	A_genome	1.04598
AEGSP_Katzir_IPKv1_gene_1664	A_genome	1.09877
AEGSP_Katzir_IPKv1_gene_1666	A_genome	0.977528
AEGSP_Katzir_IPKv1_gene_1667	A_genome	0.978022
AEGSP_Katzir_IPKv1_gene_1668	A_genome	0.968085
AEGSP_Katzir_IPKv1_gene_1669	A_genome	0.948454
AEGSP_Katzir_IPKv1_gene_1670	A_genome	0.989899
AEGSP_Katzir_IPKv1_gene_1671	A_genome	1.60811
AEGSP_Katzir_IPKv1_gene_1672	A_genome	1.46154
AEGSP_Katzir_IPKv1_gene_1673	A_genome	1.26263
AEGSP_Katzir_IPKv1_gene_1674	A_genome	1.21591
AEGSP_Katzir_IPKv1_gene_1675	A_genome	0.98
AEGSP_Katzir_IPKv1_gene_1676	A_genome	0.948454
AEGSP_Katzir_IPKv1_gene_1677	A_genome	0.908163
AEGSP_Katzir_IPKv1_gene_1678	A_genome	1.74747
AEGSP_Katzir_IPKv1_gene_1679	A_genome	0.984848
AEGSP_Katzir_IPKv1_gene_1680	A_genome	1.26496
AEGSP_Katzir_IPKv1_gene_1681	A_genome	1.12088
AEGSP_Katzir_IPKv1_gene_1682	A_genome	0.527607
AEGSP_Katzir_IPKv1_gene_1683	A_genome	1.70536
AEGSP_Katzir_IPKv1_gene_1684	A_genome	1.30435
AEGSP_Katzir_IPKv1_gene_1685	A_genome	0.944444
AEGSP_Katzir_IPKv1_gene_1686	A_genome	1.02105
AEGSP_Katzir_IPKv1_gene_1687	A_genome	0.86087
AEGSP_Katzir_IPKv1_gene_1688	A_genome	1.18462
AEGSP_Katzir_IPKv1_gene_1689	A_genome	0.961905
AEGSP_Katzir_IPKv1_gene_1690	A_genome	1.13483
AEGSP_Katzir_IPKv1_gene_1691	A_genome	1.25287
AEGSP_Katzir_IPKv1_gene_1692	A_genome	1.21488
AEGSP_Katzir_IPKv1_gene_1693	A_genome	1
AEGSP_Katzir_IPKv1_gene_1694	A_genome	0.66129
AEGSP_Katzir_IPKv1_gene_1695	A_genome	0.844828
AEGSP_Katzir_IPKv1_gene_1696	A_genome	1.14575
AEGSP_Katzir_IPKv1_gene_1697	A_genome	0.9
AEGSP_Katzir_IPKv1_gene_1698	A_genome	1.21795
AEGSP_Katzir_IPKv1_gene_1699	A_genome	1.06542
AEGSP_Katzir_IPKv1_gene_1700	A_genome	0.969388
AEGSP_Katzir_IPKv1_gene_1701	A_genome	1.13333
AEGSP_Katzir_IPKv1_gene_1702	A_genome	0.970588
AEGSP_Katzir_IPKv1_gene_1703	A_genome	2.73554
AEGSP_Katzir_IPKv1_gene_1704	A_genome	1.0198
AEGSP_Katzir_IPKv1_gene_1705	A_genome	0.970874
AEGSP_Katzir_IPKv1_gene_1706	A_genome	1.28689
AEGSP_Katzir_IPKv1_gene_1707	A_genome	0.886364
AEGSP_Katzir_IPKv1_gene_1708	A_genome	1.22222
AEGSP_Katzir_IPKv1_gene_1710	A_genome	1.14286
AEGSP_Katzir_IPKv1_gene_1709	A_genome	1.5
AEGSP_Katzir_IPKv1_gene_1711	A_genome	1.13793
AEGSP_Katzir_IPKv1_gene_1712	A_genome	1.0274
AEGSP_Katzir_IPKv1_gene_1713	A_genome	1.25949
AEGSP_Katzir_IPKv1_gene_1714	A_genome	1.35484
AEGSP_Katzir_IPKv1_gene_1715	A_genome	1.03125
AEGSP_Katzir_IPKv1_gene_1716	A_genome	1.5
AEGSP_Katzir_IPKv1_gene_1717	A_genome	1.1375
AEGSP_Katzir_IPKv1_gene_1718	A_genome	0.958904
AEGSP_Katzir_IPKv1_gene_1719	A_genome	1.32911
AEGSP_Katzir_IPKv1_gene_1720	A_genome	1.06849
AEGSP_Katzir_IPKv1_gene_1721	A_genome	1.06818
AEGSP_Katzir_IPKv1_gene_1722	A_genome	1.02105
AEGSP_Katzir_IPKv1_gene_1723	A_genome	1.2093
AEGSP_Katzir_IPKv1_gene_1724	A_genome	1.13333
AEGSP_Katzir_IPKv1_gene_1725	A_genome	1.08696
AEGSP_Katzir_IPKv1_gene_1726	A_genome	0.969072
AEGSP_Katzir_IPKv1_gene_1727	A_genome	1.66304
AEGSP_Katzir_IPKv1_gene_1728	A_genome	1.17391
AEGSP_Katzir_IPKv1_gene_1729	A_genome	1.30864
AEGSP_Katzir_IPKv1_gene_1730	A_genome	0.976744
AEGSP_Katzir_IPKv1_gene_1732	A_genome	1.04808
AEGSP_Katzir_IPKv1_gene_1731	A_genome	1.14607
AEGSP_Katzir_IPKv1_gene_1733	A_genome	0.862745
AEGSP_Katzir_IPKv1_gene_1734	A_genome	1.13402
AEGSP_Katzir_IPKv1_gene_1735	A_genome	1.20691
AEGSP_Katzir_IPKv1_gene_1736	A_genome	1.04348
AEGSP_Katzir_IPKv1_gene_1738	A_genome	1.11111
AEGSP_Katzir_IPKv1_gene_1737	A_genome	1.49425
AEGSP_Katzir_IPKv1_gene_1740	A_genome	1.23596
AEGSP_Katzir_IPKv1_gene_1741	A_genome	1.09783
AEGSP_Katzir_IPKv1_gene_1742	A_genome	0.988889
AEGSP_Katzir_IPKv1_gene_1743	A_genome	0.804124
AEGSP_Katzir_IPKv1_gene_1744	A_genome	1.10167
AEGSP_Katzir_IPKv1_gene_1745	A_genome	1.02151
AEGSP_Katzir_IPKv1_gene_1746	A_genome	1.10306
AEGSP_Katzir_IPKv1_gene_1747	A_genome	1.1913
AEGSP_Katzir_IPKv1_gene_1748	A_genome	1.16783
AEGSP_Katzir_IPKv1_gene_1749	A_genome	1.31507
AEGSP_Katzir_IPKv1_gene_1750	A_genome	0.923077
AEGSP_Katzir_IPKv1_gene_1751	A_genome	0.813008
AEGSP_Katzir_IPKv1_gene_1752	A_genome	0.894737
AEGSP_Katzir_IPKv1_gene_1753	A_genome	0.0107527
AEGSP_Katzir_IPKv1_gene_1754	A_genome	1.15556
AEGSP_Katzir_IPKv1_gene_1755	A_genome	0.883721
AEGSP_Katzir_IPKv1_gene_1756	A_genome	1.26695
AEGSP_Katzir_IPKv1_gene_1757	A_genome	0.874172
AEGSP_Katzir_IPKv1_gene_1758	A_genome	1.54545
AEGSP_Katzir_IPKv1_gene_1759	A_genome	1.01031
AEGSP_Katzir_IPKv1_gene_1760	A_genome	1.04706
AEGSP_Katzir_IPKv1_gene_1761	A_genome	1.11215
AEGSP_Katzir_IPKv1_gene_1762	A_genome	1.08911
AEGSP_Katzir_IPKv1_gene_1763	A_genome	1.20732
AEGSP_Katzir_IPKv1_gene_1764	A_genome	1.02273
AEGSP_Katzir_IPKv1_gene_1766	A_genome	0.947368
AEGSP_Katzir_IPKv1_gene_1765	A_genome	1.18182
AEGSP_Katzir_IPKv1_gene_1767	A_genome	1.02198
AEGSP_Katzir_IPKv1_gene_1768	A_genome	1
AEGSP_Katzir_IPKv1_gene_1769	A_genome	1.06593
AEGSP_Katzir_IPKv1_gene_1770	A_genome	1.15556
AEGSP_Katzir_IPKv1_gene_1771	A_genome	1.03158
AEGSP_Katzir_IPKv1_gene_1773	A_genome	1.0098
AEGSP_Katzir_IPKv1_gene_1774	A_genome	2.28788
AEGSP_Katzir_IPKv1_gene_1775	A_genome	0.818966
AEGSP_Katzir_IPKv1_gene_1777	A_genome	1.2125
AEGSP_Katzir_IPKv1_gene_1778	A_genome	1.23377
AEGSP_Katzir_IPKv1_gene_1779	A_genome	1.32967
AEGSP_Katzir_IPKv1_gene_1780	A_genome	0.768293
AEGSP_Katzir_IPKv1_gene_1781	A_genome	1.12069
AEGSP_Katzir_IPKv1_gene_1782	A_genome	1.03356
AEGSP_Katzir_IPKv1_gene_1783	A_genome	1.02941
AEGSP_Katzir_IPKv1_gene_1784	A_genome	1.17355
AEGSP_Katzir_IPKv1_gene_1785	A_genome	1.05825
AEGSP_Katzir_IPKv1_gene_1786	A_genome	1.07143
AEGSP_Katzir_IPKv1_gene_1787	A_genome	1.05814
AEGSP_Katzir_IPKv1_gene_1788	A_genome	0.852632
AEGSP_Katzir_IPKv1_gene_1789	A_genome	1.15116
AEGSP_Katzir_IPKv1_gene_1791	A_genome	1.46053
AEGSP_Katzir_IPKv1_gene_1792	A_genome	0.67
AEGSP_Katzir_IPKv1_gene_1793	A_genome	0.910112
AEGSP_Katzir_IPKv1_gene_1794	A_genome	1.55556
AEGSP_Katzir_IPKv1_gene_1795	A_genome	1.02105
AEGSP_Katzir_IPKv1_gene_1796	A_genome	1.33333
AEGSP_Katzir_IPKv1_gene_1797	A_genome	1.08163
AEGSP_Katzir_IPKv1_gene_1798	A_genome	1.22222
AEGSP_Katzir_IPKv1_gene_1799	A_genome	1.08974
AEGSP_Katzir_IPKv1_gene_1800	A_genome	1.46491
AEGSP_Katzir_IPKv1_gene_1801	A_genome	1.14815
AEGSP_Katzir_IPKv1_gene_1802	A_genome	1.65487
AEGSP_Katzir_IPKv1_gene_1803	A_genome	1.22152
AEGSP_Katzir_IPKv1_gene_1804	A_genome	1.32877
AEGSP_Katzir_IPKv1_gene_1805	A_genome	1.04673
AEGSP_Katzir_IPKv1_gene_1806	A_genome	0.969697
AEGSP_Katzir_IPKv1_gene_1807	A_genome	1.13469
AEGSP_Katzir_IPKv1_gene_1808	A_genome	0.865854
AEGSP_Katzir_IPKv1_gene_1809	A_genome	0.854369
AEGSP_Katzir_IPKv1_gene_1810	A_genome	0.915663
AEGSP_Katzir_IPKv1_gene_1811	A_genome	1.29114
AEGSP_Katzir_IPKv1_gene_1812	A_genome	0.910112
AEGSP_Katzir_IPKv1_gene_1813	A_genome	1.34906
AEGSP_Katzir_IPKv1_gene_1814	A_genome	0.978947
AEGSP_Katzir_IPKv1_gene_1815	A_genome	1.01031
AEGSP_Katzir_IPKv1_gene_1816	A_genome	1.17053
AEGSP_Katzir_IPKv1_gene_1817	A_genome	1.14118
AEGSP_Katzir_IPKv1_gene_1818	A_genome	0.97546
AEGSP_Katzir_IPKv1_gene_1819	A_genome	1.19277
AEGSP_Katzir_IPKv1_gene_1820	A_genome	1.14159
AEGSP_Katzir_IPKv1_gene_1821	A_genome	0.848485
AEGSP_Katzir_IPKv1_gene_1822	A_genome	0.977273
AEGSP_Katzir_IPKv1_gene_1823	A_genome	1.08889
AEGSP_Katzir_IPKv1_gene_1824	A_genome	1.15556
AEGSP_Katzir_IPKv1_gene_1825	A_genome	1.3
AEGSP_Katzir_IPKv1_gene_1826	A_genome	1.14286
AEGSP_Katzir_IPKv1_gene_1827	A_genome	0.881818
AEGSP_Katzir_IPKv1_gene_1828	A_genome	1.03922
AEGSP_Katzir_IPKv1_gene_1829	A_genome	1.10465
AEGSP_Katzir_IPKv1_gene_1830	A_genome	1.0375
AEGSP_Katzir_IPKv1_gene_1831	A_genome	0.732673
AEGSP_Katzir_IPKv1_gene_1832	A_genome	0.811111
AEGSP_Katzir_IPKv1_gene_1833	A_genome	1.21411
AEGSP_Katzir_IPKv1_gene_1834	A_genome	0.817204
AEGSP_Katzir_IPKv1_gene_1837	A_genome	0.846939
AEGSP_Katzir_IPKv1_gene_1838	A_genome	1.10748
AEGSP_Katzir_IPKv1_gene_1839	A_genome	1.08738
AEGSP_Katzir_IPKv1_gene_1840	A_genome	0.917431
AEGSP_Katzir_IPKv1_gene_1843	A_genome	2.15517
AEGSP_Katzir_IPKv1_gene_1842	A_genome	2.40351
AEGSP_Katzir_IPKv1_gene_1844	A_genome	0.895238
AEGSP_Katzir_IPKv1_gene_1845	A_genome	0.344444
AEGSP_Katzir_IPKv1_gene_1846	A_genome	1.10309
AEGSP_Katzir_IPKv1_gene_1847	A_genome	1.06667
AEGSP_Katzir_IPKv1_gene_1848	A_genome	0.93
AEGSP_Katzir_IPKv1_gene_1849	A_genome	0.912
AEGSP_Katzir_IPKv1_gene_1850	A_genome	0.920455
AEGSP_Katzir_IPKv1_gene_1851	A_genome	1.48052
AEGSP_Katzir_IPKv1_gene_1854	A_genome	1.03333
AEGSP_Katzir_IPKv1_gene_1853	A_genome	1.13953
AEGSP_Katzir_IPKv1_gene_1855	A_genome	1.13684
AEGSP_Katzir_IPKv1_gene_1856	A_genome	1.08738
AEGSP_Katzir_IPKv1_gene_1857	A_genome	1.08599
AEGSP_Katzir_IPKv1_gene_1858	A_genome	1.05941
AEGSP_Katzir_IPKv1_gene_1859	A_genome	1.39623
AEGSP_Katzir_IPKv1_gene_1860	A_genome	1.19318
AEGSP_Katzir_IPKv1_gene_1861	A_genome	0.978261
AEGSP_Katzir_IPKv1_gene_1862	A_genome	1.44231
AEGSP_Katzir_IPKv1_gene_1863	A_genome	1.22523
AEGSP_Katzir_IPKv1_gene_1864	A_genome	0.92
AEGSP_Katzir_IPKv1_gene_1865	A_genome	1.07216
AEGSP_Katzir_IPKv1_gene_1866	A_genome	1.02752
AEGSP_Katzir_IPKv1_gene_1867	A_genome	0.965217
AEGSP_Katzir_IPKv1_gene_1868	A_genome	1.0407
AEGSP_Katzir_IPKv1_gene_1869	A_genome	0.534483
AEGSP_Katzir_IPKv1_gene_1870	A_genome	1
AEGSP_Katzir_IPKv1_gene_1872	A_genome	1.12192
AEGSP_Katzir_IPKv1_gene_1873	A_genome	1
AEGSP_Katzir_IPKv1_gene_1874	A_genome	1.03797
AEGSP_Katzir_IPKv1_gene_1875	A_genome	1.98246
AEGSP_Katzir_IPKv1_gene_1876	A_genome	1.06504
AEGSP_Katzir_IPKv1_gene_1877	A_genome	0.98913
AEGSP_Katzir_IPKv1_gene_1878	A_genome	1.12644
AEGSP_Katzir_IPKv1_gene_1879	A_genome	1.19231
AEGSP_Katzir_IPKv1_gene_1880	A_genome	1.05618
AEGSP_Katzir_IPKv1_gene_1881	A_genome	1.02062
AEGSP_Katzir_IPKv1_gene_1882	A_genome	1.09195
AEGSP_Katzir_IPKv1_gene_1883	A_genome	1.16667
AEGSP_Katzir_IPKv1_gene_1884	A_genome	1.34177
AEGSP_Katzir_IPKv1_gene_1885	A_genome	1.02439
AEGSP_Katzir_IPKv1_gene_1886	A_genome	1.07692
AEGSP_Katzir_IPKv1_gene_1887	A_genome	1.11842
AEGSP_Katzir_IPKv1_gene_1888	A_genome	1
AEGSP_Katzir_IPKv1_gene_1889	A_genome	1.08163
AEGSP_Katzir_IPKv1_gene_1890	A_genome	1.03488
AEGSP_Katzir_IPKv1_gene_1891	A_genome	1.76842
AEGSP_Katzir_IPKv1_gene_1892	A_genome	1.05405
AEGSP_Katzir_IPKv1_gene_1893	A_genome	1.07368
AEGSP_Katzir_IPKv1_gene_1894	A_genome	1
AEGSP_Katzir_IPKv1_gene_1895	A_genome	1.34951
AEGSP_Katzir_IPKv1_gene_1897	A_genome	0.910891
AEGSP_Katzir_IPKv1_gene_1898	A_genome	0.977099
AEGSP_Katzir_IPKv1_gene_1899	A_genome	0.891089
AEGSP_Katzir_IPKv1_gene_1900	A_genome	1.01149
AEGSP_Katzir_IPKv1_gene_1901	A_genome	1.10619
AEGSP_Katzir_IPKv1_gene_1902	A_genome	1.28431
AEGSP_Katzir_IPKv1_gene_1903	A_genome	1.17857
AEGSP_Katzir_IPKv1_gene_1904	A_genome	1.04425
AEGSP_Katzir_IPKv1_gene_1905	A_genome	0.744186
AEGSP_Katzir_IPKv1_gene_1907	A_genome	1.22892
AEGSP_Katzir_IPKv1_gene_1908	A_genome	1.05769
AEGSP_Katzir_IPKv1_gene_1909	A_genome	2.31373
AEGSP_Katzir_IPKv1_gene_1910	A_genome	1.18182
AEGSP_Katzir_IPKv1_gene_1911	A_genome	1.01299
AEGSP_Katzir_IPKv1_gene_1912	A_genome	1
AEGSP_Katzir_IPKv1_gene_1913	A_genome	1.04854
AEGSP_Katzir_IPKv1_gene_1914	A_genome	1.09
AEGSP_Katzir_IPKv1_gene_1915	A_genome	0.959677
AEGSP_Katzir_IPKv1_gene_1916	A_genome	0.727273
AEGSP_Katzir_IPKv1_gene_1917	A_genome	0.893204
AEGSP_Katzir_IPKv1_gene_1918	A_genome	1.03125
AEGSP_Katzir_IPKv1_gene_1919	A_genome	1.06383
AEGSP_Katzir_IPKv1_gene_1920	A_genome	1.02778
AEGSP_Katzir_IPKv1_gene_1921	A_genome	1.03061
AEGSP_Katzir_IPKv1_gene_1922	A_genome	1.01923
AEGSP_Katzir_IPKv1_gene_1923	A_genome	1.12121
AEGSP_Katzir_IPKv1_gene_1924	A_genome	1.08046
AEGSP_Katzir_IPKv1_gene_1925	A_genome	0.71
AEGSP_Katzir_IPKv1_gene_1926	A_genome	1.27728
AEGSP_Katzir_IPKv1_gene_1927	A_genome	1.09639
AEGSP_Katzir_IPKv1_gene_1928	A_genome	0
AEGSP_Katzir_IPKv1_gene_1929	A_genome	1.47312
AEGSP_Katzir_IPKv1_gene_1930	A_genome	0.882353
AEGSP_Katzir_IPKv1_gene_1931	A_genome	1.00971
AEGSP_Katzir_IPKv1_gene_1932	A_genome	0.960784
AEGSP_Katzir_IPKv1_gene_1933	A_genome	1.07368
AEGSP_Katzir_IPKv1_gene_1934	A_genome	1.05263
AEGSP_Katzir_IPKv1_gene_1935	A_genome	1.18987
AEGSP_Katzir_IPKv1_gene_1936	A_genome	1.02597
AEGSP_Katzir_IPKv1_gene_1937	A_genome	0.838384
AEGSP_Katzir_IPKv1_gene_1938	A_genome	1.19048
AEGSP_Katzir_IPKv1_gene_1939	A_genome	1.09375
AEGSP_Katzir_IPKv1_gene_1940	A_genome	1.12821
AEGSP_Katzir_IPKv1_gene_1941	A_genome	1.0404
AEGSP_Katzir_IPKv1_gene_1942	A_genome	1.07292
AEGSP_Katzir_IPKv1_gene_1943	A_genome	0.933962
AEGSP_Katzir_IPKv1_gene_1944	A_genome	0.934783
AEGSP_Katzir_IPKv1_gene_1945	A_genome	0.972222
AEGSP_Katzir_IPKv1_gene_1946	A_genome	1.10976
AEGSP_Katzir_IPKv1_gene_1947	A_genome	0.886792
AEGSP_Katzir_IPKv1_gene_1948	A_genome	1.24535
AEGSP_Katzir_IPKv1_gene_1949	A_genome	0.971154
AEGSP_Katzir_IPKv1_gene_1950	A_genome	1.18391
AEGSP_Katzir_IPKv1_gene_1951	A_genome	1.38806
AEGSP_Katzir_IPKv1_gene_1952	A_genome	1.05435
AEGSP_Katzir_IPKv1_gene_1953	A_genome	1.08547
AEGSP_Katzir_IPKv1_gene_1955	A_genome	1.11845
AEGSP_Katzir_IPKv1_gene_1956	A_genome	1.15254
AEGSP_Katzir_IPKv1_gene_1957	A_genome	1.1625
AEGSP_Katzir_IPKv1_gene_1958	A_genome	1.03297
AEGSP_Katzir_IPKv1_gene_1959	A_genome	1.05051
AEGSP_Katzir_IPKv1_gene_1960	A_genome	1.06612
AEGSP_Katzir_IPKv1_gene_1961	A_genome	0.589474
AEGSP_Katzir_IPKv1_gene_1962	A_genome	0.913978
AEGSP_Katzir_IPKv1_gene_1963	A_genome	0.961165
AEGSP_Katzir_IPKv1_gene_1965	A_genome	1.0396
AEGSP_Katzir_IPKv1_gene_1964	A_genome	1
AEGSP_Katzir_IPKv1_gene_1966	A_genome	0.440415
AEGSP_Katzir_IPKv1_gene_1968	A_genome	1.2194
AEGSP_Katzir_IPKv1_gene_1967	A_genome	1
AEGSP_Katzir_IPKv1_gene_1969	A_genome	1
AEGSP_Katzir_IPKv1_gene_1970	A_genome	2.36111
AEGSP_Katzir_IPKv1_gene_1971	A_genome	1.01149
AEGSP_Katzir_IPKv1_gene_1972	A_genome	1.0119
AEGSP_Katzir_IPKv1_gene_1973	A_genome	1.15773
AEGSP_Katzir_IPKv1_gene_1975	A_genome	1.13415
AEGSP_Katzir_IPKv1_gene_1976	A_genome	1.06061
AEGSP_Katzir_IPKv1_gene_1977	A_genome	1.19192
AEGSP_Katzir_IPKv1_gene_1979	A_genome	0.824074
AEGSP_Katzir_IPKv1_gene_1980	A_genome	1.0531
AEGSP_Katzir_IPKv1_gene_1981	A_genome	1.06742
AEGSP_Katzir_IPKv1_gene_1982	A_genome	1.1828
AEGSP_Katzir_IPKv1_gene_1983	A_genome	1.2973
AEGSP_Katzir_IPKv1_gene_1984	A_genome	1.36765
AEGSP_Katzir_IPKv1_gene_1985	A_genome	0
AEGSP_Katzir_IPKv1_gene_1986	A_genome	1.2
AEGSP_Katzir_IPKv1_gene_1987	A_genome	0.826087
AEGSP_Katzir_IPKv1_gene_1988	A_genome	1.06173
AEGSP_Katzir_IPKv1_gene_1989	A_genome	1.12371
AEGSP_Katzir_IPKv1_gene_1990	A_genome	1.0375
AEGSP_Katzir_IPKv1_gene_1991	A_genome	1.17411
AEGSP_Katzir_IPKv1_gene_1992	A_genome	1.09524
AEGSP_Katzir_IPKv1_gene_1993	A_genome	1.12195
AEGSP_Katzir_IPKv1_gene_1994	A_genome	0.933333
AEGSP_Katzir_IPKv1_gene_1995	A_genome	0.970297
AEGSP_Katzir_IPKv1_gene_1996	A_genome	1.04255
AEGSP_Katzir_IPKv1_gene_1997	A_genome	1.26027
AEGSP_Katzir_IPKv1_gene_1998	A_genome	0.943089
AEGSP_Katzir_IPKv1_gene_1999	A_genome	0.979592
AEGSP_Katzir_IPKv1_gene_2000	A_genome	1.12621
AEGSP_Katzir_IPKv1_gene_2001	A_genome	1.27059
AEGSP_Katzir_IPKv1_gene_2002	A_genome	1.09195
AEGSP_Katzir_IPKv1_gene_2003	A_genome	1.02353
AEGSP_Katzir_IPKv1_gene_2004	A_genome	0.965909
AEGSP_Katzir_IPKv1_gene_2005	A_genome	1.01087
AEGSP_Katzir_IPKv1_gene_2006	A_genome	1.09
AEGSP_Katzir_IPKv1_gene_2007	A_genome	0.962121
AEGSP_Katzir_IPKv1_gene_2008	A_genome	2.26596
AEGSP_Katzir_IPKv1_gene_2009	A_genome	1.23932
AEGSP_Katzir_IPKv1_gene_2010	A_genome	1.2233
AEGSP_Katzir_IPKv1_gene_2011	A_genome	1.32039
AEGSP_Katzir_IPKv1_gene_2012	A_genome	0.939394
AEGSP_Katzir_IPKv1_gene_2013	A_genome	1.0339
AEGSP_Katzir_IPKv1_gene_2014	A_genome	1.18182
AEGSP_Katzir_IPKv1_gene_2015	A_genome	0.968421
AEGSP_Katzir_IPKv1_gene_2016	A_genome	0.973451
AEGSP_Katzir_IPKv1_gene_2017	A_genome	0.908163
AEGSP_Katzir_IPKv1_gene_2018	A_genome	1.23529
AEGSP_Katzir_IPKv1_gene_2019	A_genome	1.11429
AEGSP_Katzir_IPKv1_gene_2020	A_genome	1.05983
AEGSP_Katzir_IPKv1_gene_2021	A_genome	0.870968
AEGSP_Katzir_IPKv1_gene_2022	A_genome	0.871287
AEGSP_Katzir_IPKv1_gene_2023	A_genome	1.26087
AEGSP_Katzir_IPKv1_gene_2024	A_genome	0.807692
AEGSP_Katzir_IPKv1_gene_2025	A_genome	1.10753
AEGSP_Katzir_IPKv1_gene_2026	A_genome	1.05435
AEGSP_Katzir_IPKv1_gene_2027	A_genome	1.36232
AEGSP_Katzir_IPKv1_gene_2028	A_genome	1.125
AEGSP_Katzir_IPKv1_gene_2029	A_genome	0.988764
AEGSP_Katzir_IPKv1_gene_2030	A_genome	1.075
AEGSP_Katzir_IPKv1_gene_2031	A_genome	0.842593
AEGSP_Katzir_IPKv1_gene_2033	A_genome	1.04598
AEGSP_Katzir_IPKv1_gene_2034	A_genome	0.927083
AEGSP_Katzir_IPKv1_gene_2035	A_genome	1.12644
AEGSP_Katzir_IPKv1_gene_2036	A_genome	1.01099
AEGSP_Katzir_IPKv1_gene_2037	A_genome	1.42529
AEGSP_Katzir_IPKv1_gene_2038	A_genome	0.947368
AEGSP_Katzir_IPKv1_gene_2039	A_genome	0.945055
AEGSP_Katzir_IPKv1_gene_2040	A_genome	1.11494
AEGSP_Katzir_IPKv1_gene_2041	A_genome	1.24419
AEGSP_Katzir_IPKv1_gene_2042	A_genome	0.916667
AEGSP_Katzir_IPKv1_gene_2043	A_genome	1.35897
AEGSP_Katzir_IPKv1_gene_2044	A_genome	0.897959
AEGSP_Katzir_IPKv1_gene_2045	A_genome	0.931034
AEGSP_Katzir_IPKv1_gene_2047	A_genome	0.674157
AEGSP_Katzir_IPKv1_gene_2048	A_genome	1.05882
AEGSP_Katzir_IPKv1_gene_2050	A_genome	1.05405
AEGSP_Katzir_IPKv1_gene_2051	A_genome	1.51429
AEGSP_Katzir_IPKv1_gene_2052	A_genome	1.02198
AEGSP_Katzir_IPKv1_gene_2053	A_genome	1.4031
AEGSP_Katzir_IPKv1_gene_2054	A_genome	1.61935
AEGSP_Katzir_IPKv1_gene_2055	A_genome	1.1358
AEGSP_Katzir_IPKv1_gene_2056	A_genome	1.11236
AEGSP_Katzir_IPKv1_gene_2057	A_genome	0.447059
AEGSP_Katzir_IPKv1_gene_2058	A_genome	1.36486
AEGSP_Katzir_IPKv1_gene_2059	A_genome	0.978022
AEGSP_Katzir_IPKv1_gene_2060	A_genome	1.05208
AEGSP_Katzir_IPKv1_gene_2061	A_genome	1.18519
AEGSP_Katzir_IPKv1_gene_2062	A_genome	1
AEGSP_Katzir_IPKv1_gene_2063	A_genome	1.09877
AEGSP_Katzir_IPKv1_gene_2064	A_genome	1.06383
AEGSP_Katzir_IPKv1_gene_2065	A_genome	2.48077
AEGSP_Katzir_IPKv1_gene_2066	A_genome	1.18182
AEGSP_Katzir_IPKv1_gene_2067	A_genome	0.788889
AEGSP_Katzir_IPKv1_gene_2068	A_genome	1.07018
AEGSP_Katzir_IPKv1_gene_2069	A_genome	0.927835
AEGSP_Katzir_IPKv1_gene_2070	A_genome	0.872727
AEGSP_Katzir_IPKv1_gene_2071	A_genome	1.2963
AEGSP_Katzir_IPKv1_gene_2072	A_genome	0.957895
AEGSP_Katzir_IPKv1_gene_2073	A_genome	1.4
AEGSP_Katzir_IPKv1_gene_2074	A_genome	1.49231
AEGSP_Katzir_IPKv1_gene_2075	A_genome	0.98913
AEGSP_Katzir_IPKv1_gene_2077	A_genome	0.955556
[truncated: 26,705 more rows]

## Sheet: Suppl.Figure 6a
Supplementary Figure 6a	PCR with primer pairs provided in Supplementary Table 10. Genomic DNA isolated from leaf tissue or plants with (+B) and without (0B) B chromosomes was used as a template.

## Sheet: Suppl.Figure 9
Supplementary Figure 9.		Distribution of Ct values for four root-related genes across Ae. speltoides samples using qRT-PCR.
Well	Well Position	Omit	Sample Name	Target Name	Reporter	RQ	Ct technical	Ct Mean per biol replicate	Ct Mean biol repl	Delta Ct Mean	Delta Delta Ct	fold expression	log2FC	Tm1	Sample Name	Target Name	Delta Ct Mean (techn repl)	DeltaCt tech mean STDEV	DeltaCt tech mean SE	mean deltaCt SE biol repl	SE of delta delta	Delta Delta Ct
1	A1	FALSE	B0-1leaf_1	GAPDH	SYBR		20.1254							78.9849	B0-1leaf_1	GAPDH
2	A2	FALSE	B0-1leaf_2	GAPDH	SYBR		20.1665							78.8534	B0-1leaf_2	GAPDH
3	A3	FALSE	B0-1leaf_3	GAPDH	SYBR		20.2375	20.1764						78.9849	B0-1leaf_3	GAPDH
4	A4	FALSE	B0-2leaf_1	GAPDH	SYBR		20.6535							79.1164	B0-2leaf_1	GAPDH
5	A5	FALSE	B0-2leaf_2	GAPDH	SYBR		20.4509							79.2479	B0-2leaf_2	GAPDH
6	A6	FALSE	B0-2leaf_3	GAPDH	SYBR		20.6672	20.5905	20.3835					78.9849	B0-2leaf_3	GAPDH
7	A7	FALSE	B2-1leaf_1	GAPDH	SYBR		20.4197							78.9849	B2-1leaf_1	GAPDH
8	A8	FALSE	B2-1leaf_2	GAPDH	SYBR		20.3659							78.9849	B2-1leaf_2	GAPDH
9	A9	FALSE	B2-1leaf_3	GAPDH	SYBR		20.4519	20.4125						78.9849	B2-1leaf_3	GAPDH
10	A10	FALSE	B2-2leaf_1	GAPDH	SYBR		20.9851							79.2479	B2-2leaf_1	GAPDH
11	A11	FALSE	B2-2leaf_2	GAPDH	SYBR		20.8108							79.3794	B2-2leaf_2	GAPDH
12	A12	FALSE	B2-2leaf_3	GAPDH	SYBR		20.79	20.862	20.6373					79.3794	B2-2leaf_3	GAPDH
13	A13	FALSE	B4-1leaf_1	GAPDH	SYBR		20.4498							79.5108	B4-1leaf_1	GAPDH
14	A14	FALSE	B4-1leaf_2	GAPDH	SYBR		20.4311							79.3794	B4-1leaf_2	GAPDH
15	A15	FALSE	B4-1leaf_3	GAPDH	SYBR		20.5773	20.486						79.3794	B4-1leaf_3	GAPDH
16	A16	FALSE	B4-2leaf_1	GAPDH	SYBR		20.1252							79.3794	B4-2leaf_1	GAPDH
17	A17	FALSE	B4-2leaf_2	GAPDH	SYBR		20.3885							79.3794	B4-2leaf_2	GAPDH
18	A18	FALSE	B4-2leaf_3	GAPDH	SYBR		20.1738	20.2292	20.3576					79.3794	B4-2leaf_3	GAPDH
19	A19	FALSE	B6-1leaf_1	GAPDH	SYBR		20.0386							78.8534	B6-1leaf_1	GAPDH
20	A20	FALSE	B6-1leaf_2	GAPDH	SYBR		20.0458							78.9849	B6-1leaf_2	GAPDH
21	A21	FALSE	B6-1leaf_3	GAPDH	SYBR		19.9342	20.0062						78.9849	B6-1leaf_3	GAPDH
22	A22	FALSE	B6-2leaf_1	GAPDH	SYBR		20.3965							79.1164	B6-2leaf_1	GAPDH
23	A23	FALSE	B6-2leaf_2	GAPDH	SYBR		20.4002							79.1164	B6-2leaf_2	GAPDH
24	A24	FALSE	B6-2leaf_3	GAPDH	SYBR		20.8029	20.5332	20.2697					78.9849	B6-2leaf_3	GAPDH
25	B1	FALSE	0B-1roots_1	GAPDH	SYBR		19.7446							79.3794	0B-1roots_1	GAPDH
26	B2	FALSE	0B-1roots_2	GAPDH	SYBR		19.8986							79.3794	0B-1roots_2	GAPDH
27	B3	FALSE	0B-1roots_3	GAPDH	SYBR		19.8609	19.8347						79.3794	0B-1roots_3	GAPDH
28	B4	FALSE	0B-2roots_1	GAPDH	SYBR		19.8142							79.5108	0B-2roots_1	GAPDH
29	B5	FALSE	0B-2roots_2	GAPDH	SYBR		19.7745							79.5108	0B-2roots_2	GAPDH
30	B6	FALSE	0B-2roots_3	GAPDH	SYBR		19.747	19.7786	19.8066					79.5108	0B-2roots_3	GAPDH
31	B7	FALSE	3-4B-1roots_1	GAPDH	SYBR		19.696							79.2479	3-4B-1roots_1	GAPDH
32	B8	FALSE	3-4B-1roots_2	GAPDH	SYBR		19.6582							79.2479	3-4B-1roots_2	GAPDH
33	B9	FALSE	3-4B-1roots_3	GAPDH	SYBR		19.6701	19.6748						79.3794	3-4B-1roots_3	GAPDH
34	B10	FALSE	3-4B-2roots_1	GAPDH	SYBR		20.0695							79.3794	3-4B-2roots_1	GAPDH
35	B11	FALSE	3-4B-2roots_2	GAPDH	SYBR		20.1446							79.3794	3-4B-2roots_2	GAPDH
36	B12	FALSE	3-4B-2roots_3	GAPDH	SYBR		20.4883	20.2342	19.9545					79.1164	3-4B-2roots_3	GAPDH
39	B15	FALSE	NTC_3	GAPDH	SYBR									76.2238	NTC_3	GAPDH
49	C1	FALSE	B0-1leaf_1	actin	SYBR	1.30724	26.6697							81.746	B0-1leaf_1	actin	6.54433					-0.386518
50	C2	FALSE	B0-1leaf_2	actin	SYBR	0.581879	27.8785							81.4831	B0-1leaf_2	actin	7.71206					0.78121
51	C3	FALSE	B0-1leaf_3	actin	SYBR	0.834337	27.4296	27.326						81.6145	B0-1leaf_3	actin	7.19215	0.58503	0.337768			0.261297
52	C4	FALSE	B0-2leaf_1	actin	SYBR	0.849645	27.8194							81.746	B0-2leaf_1	actin	7.16592					0.235067
53	C5	FALSE	B0-2leaf_2	actin	SYBR	0.831093	27.6487							81.746	B0-2leaf_2	actin	7.19777					0.266918
54	C6	FALSE	B0-2leaf_3	actin	SYBR	1.19166	27.3451	27.6044	27.4652					81.746	B0-2leaf_3	actin	6.67788	0.291398	0.168239	0.253003		-0.25297
55	C7	FALSE	B2-1leaf_1	actin	SYBR	0.790845	27.6891							82.009	B2-1leaf_1	actin	7.26938					0.338533
56	C8	FALSE	B2-1leaf_2	actin	SYBR	0.771943	27.6702							82.009	B2-1leaf_2	actin	7.30428					0.373434
57	C9	FALSE	B2-1leaf_3	actin	SYBR	0.434914	28.584	27.9811						81.8775	B2-1leaf_3	actin	8.13205	0.488296	0.281918			1.2012
58	C10	FALSE	B2-2leaf_1	actin	SYBR	0.722475	28.385							82.009	B2-2leaf_1	actin	7.39983					0.468981
59	C11	FALSE	B2-2leaf_2	actin	SYBR	0.561691	28.5738							81.8775	B2-2leaf_2	actin	7.763					0.832151
60	C12	FALSE	B2-2leaf_3	actin	SYBR	0.440495	28.9036	28.6208	28.301					81.8775	B2-2leaf_3	actin	8.11365	0.35693	0.206074	0.243996		1.1828
61	C13	FALSE	B4-1leaf_1	actin	SYBR	0.594611	28.1306							81.746	B4-1leaf_1	actin	7.68083					0.749983
62	C14	FALSE	B4-1leaf_2	actin	SYBR	0.822348	27.6441							81.8775	B4-1leaf_2	actin	7.21303					0.282179
63	C15	FALSE	B4-1leaf_3	actin	SYBR	0.740879	27.9408	27.9052						81.8775	B4-1leaf_3	actin	7.36354	0.238806	0.137875			0.43269
64	C16	FALSE	B4-2leaf_1	actin	SYBR	0.561042	27.8899							81.8775	B4-2leaf_1	actin	7.76467					0.83382
65	C17	FALSE	B4-2leaf_2	actin	SYBR	0.615038	28.0206							81.746	B4-2leaf_2	actin	7.6321					0.701252
66	C18	FALSE	B4-2leaf_3	actin	SYBR	0.527961	28.0261	27.9789	27.942					81.8775	B4-2leaf_3	actin	7.85234	0.110882	0.0640176	0.100946		0.921495
67	C19	FALSE	B6-1leaf_1	actin	SYBR	0.668836	27.5497							81.8775	B6-1leaf_1	actin	7.51112					0.580275
68	C20	FALSE	B6-1leaf_2	actin	SYBR	0.861138	27.1924							81.746	B6-1leaf_2	actin	7.14653					0.215683
69	C21	FALSE	B6-1leaf_3	actin	SYBR	0.351084	28.3752	27.7058						81.746	B6-1leaf_3	actin	8.44096	0.667466	0.385362			1.51011
70	C22	FALSE	B6-2leaf_1	actin	SYBR	0.577045	28.1206							81.746	B6-2leaf_1	actin	7.72409					0.793243
71	C23	FALSE	B6-2leaf_2	actin	SYBR	0.480782	28.3876							81.746	B6-2leaf_2	actin	7.98739					1.05655
72	C24	FALSE	B6-2leaf_3	actin	SYBR	0.977394	27.7667	28.0916	27.8987					81.746	B6-2leaf_3	actin	6.96384	0.531505	0.306865	0.346113		0.0329876
73	D1	FALSE	0B-1roots_1	actin	SYBR	1	26.6755							81.8775	0B-1roots_1	actin	6.93085					0
74	D2	FALSE	0B-1roots_2	actin	SYBR	0.777022	27.1934							81.746	0B-1roots_2	actin	7.29482					0.363972
75	D3	FALSE	0B-1roots_3	actin	SYBR	0.936338	26.8866	26.9185						81.8775	0B-1roots_3	actin	7.02575	0.188804	0.109006			0.0948982
76	D4	FALSE	0B-2roots_1	actin	SYBR	1.13456	26.5629							82.009	0B-2roots_1	actin	6.74872					-0.182129
77	D5	FALSE	0B-2roots_2	actin	SYBR	1.30703	26.319							82.1405	0B-2roots_2	actin	6.54456					-0.386292
78	D6	FALSE	0B-2roots_3	actin	SYBR	1.34124	26.2543	26.3787	26.6486					82.1405	0B-2roots_3	actin	6.50728	0.129977	0.0750422	0.0920241		-0.423567
79	D7	FALSE	3-4B-1roots_1	actin	SYBR	0.314942	28.2937							82.009	3-4B-1roots_1	actin	8.59769					1.66684
80	D8	FALSE	3-4B-1roots_2	actin	SYBR	0.28733	28.3883							82.009	3-4B-1roots_2	actin	8.73007					1.79922
81	D9	FALSE	3-4B-1roots_3	actin	SYBR	0.239012	28.6658	28.4493						82.009	3-4B-1roots_3	actin	8.99569	0.202685	0.11702			2.06484
82	D10	FALSE	3-4B-2roots_1	actin	SYBR	0.38127	28.3915							82.009	3-4B-2roots_1	actin	8.32196					1.39112
83	D11	FALSE	3-4B-2roots_2	actin	SYBR	0.264698	28.9931							82.009	3-4B-2roots_2	actin	8.84843					1.91758
84	D12	FALSE	3-4B-2roots_3	actin	SYBR	0.399546	28.7427	28.7091	28.5792					82.009	3-4B-2roots_3	actin	8.25442	0.325215	0.187763	0.152391		1.32357
97	E1	FALSE	B0-1leaf_1	5298 For1/Rev1	SYBR	0.668267	28.1653							80.8257	B0-1leaf_1	5298 For1/Rev1	8.03984					0.581503
98	E2	FALSE	B0-1leaf_2	5298 For1/Rev1	SYBR	0.585528	28.397							80.8257	B0-1leaf_2	5298 For1/Rev1	8.23053					0.77219
99	E3	FALSE	B0-1leaf_3	5298 For1/Rev1	SYBR	0.712375	28.1851	28.2491						80.9571	B0-1leaf_3	5298 For1/Rev1	7.94763	0.144278	0.083299			0.48929
101	E5	FALSE	B0-2leaf_2	5298 For1/Rev1	SYBR	0.890697	28.0762							80.9571	B0-2leaf_2	5298 For1/Rev1	7.62533					0.166994
102	E6	FALSE	B0-2leaf_3	5298 For1/Rev1	SYBR	1.16395	27.9065	27.9914	28.146	7.76253				80.9571	B0-2leaf_3	5298 For1/Rev1	7.23931	0.272961	0.193012	0.138156		-0.21903
103	E7	FALSE	B2-1leaf_1	5298 For1/Rev1	SYBR	0.85322	28.1071							80.9571	B2-1leaf_1	5298 For1/Rev1	7.68735					0.22901
104	E8	FALSE	B2-1leaf_2	5298 For1/Rev1	SYBR	0.792285	28.1601							80.9571	B2-1leaf_2	5298 For1/Rev1	7.79424					0.335909
105	E9	FALSE	B2-1leaf_3	5298 For1/Rev1	SYBR	0.725695	28.3728	28.2133						80.9571	B2-1leaf_3	5298 For1/Rev1	7.9209	0.116917	0.0675018			0.462564
106	E10	FALSE	B2-2leaf_1	5298 For1/Rev1	SYBR	0.974644	28.4805							80.9571	B2-2leaf_1	5298 For1/Rev1	7.49539					0.0370522
107	E11	FALSE	B2-2leaf_2	5298 For1/Rev1	SYBR	1.09204	28.1422							80.9571	B2-2leaf_2	5298 For1/Rev1	7.33132					-0.12702
108	E12	FALSE	B2-2leaf_3	5298 For1/Rev1	SYBR	0.815874	28.5419	28.3882	28.3008	7.66352	-0.0990067	1.07104	0.0990067	80.9571	B2-2leaf_3	5298 For1/Rev1	7.75192	0.211987	0.122391	0.0949464	0.167636	0.293581
109	E13	FALSE	B4-1leaf_1	5298 For1/Rev1	SYBR	0.601355	28.6418							80.9571	B4-1leaf_1	5298 For1/Rev1	8.19205					0.733711
110	E14	FALSE	B4-1leaf_2	5298 For1/Rev1	SYBR	0.605919	28.6122							80.8257	B4-1leaf_2	5298 For1/Rev1	8.18114					0.722803
111	E15	FALSE	B4-1leaf_3	5298 For1/Rev1	SYBR	0.7496	28.4514	28.5685						80.8257	B4-1leaf_3	5298 For1/Rev1	7.87414	0.180475	0.104197			0.415808
112	E16	FALSE	B4-2leaf_1	5298 For1/Rev1	SYBR	0.552608	28.4392							80.8257	B4-2leaf_1	5298 For1/Rev1	8.31401					0.855671
113	E17	FALSE	B4-2leaf_2	5298 For1/Rev1	SYBR	0.598651	28.587							80.8257	B4-2leaf_2	5298 For1/Rev1	8.19855					0.740213
114	E18	FALSE	B4-2leaf_3	5298 For1/Rev1	SYBR	0.668627	28.2128	28.413	28.4908	8.13316	0.370633	0.773443	-0.370633	80.8257	B4-2leaf_3	5298 For1/Rev1	8.03906	0.138058	0.0797081	0.0919528	0.165959	0.580727
115	E19	FALSE	B6-1leaf_1	5298 For1/Rev1	SYBR	0.635499	28.151							80.8257	B6-1leaf_1	5298 For1/Rev1	8.11238					0.654039
116	E20	FALSE	B6-1leaf_2	5298 For1/Rev1	SYBR	0.559069	28.3431							80.6942	B6-1leaf_2	5298 For1/Rev1	8.29724					0.838902
117	E21	FALSE	B6-1leaf_3	5298 For1/Rev1	SYBR	0.527194	28.3161	28.2701						80.6942	B6-1leaf_3	5298 For1/Rev1	8.38193	0.137844	0.0795844			0.923594
118	E22	FALSE	B6-2leaf_1	5298 For1/Rev1	SYBR	0.616025	28.5538							80.8257	B6-2leaf_1	5298 For1/Rev1	8.15727					0.698938
119	E23	FALSE	B6-2leaf_2	5298 For1/Rev1	SYBR	0.854812	28.0848							80.8257	B6-2leaf_2	5298 For1/Rev1	7.68466					0.22632
120	E24	FALSE	B6-2leaf_3	5298 For1/Rev1	SYBR	0.877705	28.4494	28.3627	28.3164	8.04667	0.284142	0.82123	-0.284142	80.8257	B6-2leaf_3	5298 For1/Rev1	7.64653	0.284512	0.164263	0.121924	0.184262	0.188192
121	F1	FALSE	0B-1roots_1	5298 For1/Rev1	SYBR	1	27.203							80.8257	0B-1roots_1	5298 For1/Rev1	7.45834					0
122	F2	FALSE	0B-1roots_2	5298 For1/Rev1	SYBR	1.19425	27.1008							80.8257	0B-1roots_2	5298 For1/Rev1	7.20223					-0.256105
123	F3	FALSE	0B-1roots_3	5298 For1/Rev1	SYBR	1.25912	26.9868	27.0968						80.8257	0B-1roots_3	5298 For1/Rev1	7.12593	0.174121	0.100529			-0.332411
124	F4	FALSE	0B-2roots_1	5298 For1/Rev1	SYBR	1.0594	27.1893							80.8257	0B-2roots_1	5298 For1/Rev1	7.37508					-0.083252
125	F5	FALSE	0B-2roots_2	5298 For1/Rev1	SYBR	0.968967	27.2783							80.9571	0B-2roots_2	5298 For1/Rev1	7.50382					0.0454807
126	F6	FALSE	0B-2roots_3	5298 For1/Rev1	SYBR	0.918418	27.3281	27.2652	27.181	7.37442	-0.388108	1.30868	0.388108	80.8257	0B-2roots_3	5298 For1/Rev1	7.58111	0.10408	0.0600903	0.0803097	0.159802	0.122778
127	F7	FALSE	3-4B-1roots_1	5298 For1/Rev1	SYBR	1.18189	26.9133							80.9571	3-4B-1roots_1	5298 For1/Rev1	7.21724					-0.241095
128	F8	FALSE	3-4B-1roots_2	5298 For1/Rev1	SYBR	0.983072	27.1412							80.9571	3-4B-1roots_2	5298 For1/Rev1	7.48297					0.0246315
129	F9	FALSE	3-4B-1roots_3	5298 For1/Rev1	SYBR	1.09794	26.9936	27.016						80.9571	3-4B-1roots_3	5298 For1/Rev1	7.32353	0.133746	0.0772183			-0.134806
130	F10	FALSE	3-4B-2roots_1	5298 For1/Rev1	SYBR	0.909957	27.664							80.9571	3-4B-2roots_1	5298 For1/Rev1	7.59447					0.136129
131	F11	FALSE	3-4B-2roots_2	5298 For1/Rev1	SYBR	0.898588	27.7572							80.9571	3-4B-2roots_2	5298 For1/Rev1	7.6126					0.154268
132	F12	FALSE	3-4B-2roots_3	5298 For1/Rev1	SYBR	1.1795	27.7085	27.7099	27.363	7.40849	-0.35403	1.27813	0.35403	80.9571	3-4B-2roots_3	5298 For1/Rev1	7.22016	0.221526	0.127898	0.102558	0.172062	-0.238174
145	G1	FALSE	B0-1leaf_1	5149 F2/R2	SYBR	0.0610176	21.4014							81.8775	B0-1leaf_1	5149 F2/R2	1.27603					4.03463
146	G2	FALSE	B0-1leaf_2	5149 F2/R2	SYBR	0.0610854	21.4409							81.746	B0-1leaf_2	5149 F2/R2	1.27442					4.03303
147	G3	FALSE	B0-1leaf_3	5149 F2/R2	SYBR	0.0611042	21.5115	21.4513						81.8775	B0-1leaf_3	5149 F2/R2	1.27398	0.00107683	0.000621709			4.03259
148	G4	FALSE	B0-2leaf_1	5149 F2/R2	SYBR	0.0323973	22.8429							82.009	B0-2leaf_1	5149 F2/R2	2.18938					4.94798
149	G5	FALSE	B0-2leaf_2	5149 F2/R2	SYBR	0.0271726	22.894							81.8775	B0-2leaf_2	5149 F2/R2	2.4431					5.20171
150	G6	FALSE	B0-2leaf_3	5149 F2/R2	SYBR	0.0297336	22.9804	22.9058	22.1785	1.79501				81.8775	B0-2leaf_3	5149 F2/R2	2.31315	0.126873	0.0732502	0.036936		5.07176
151	G7	FALSE	B2-1leaf_1	5149 F2/R2	SYBR	0.013697	23.8511							81.8775	B2-1leaf_1	5149 F2/R2	3.43139					6.19
152	G8	FALSE	B2-1leaf_2	5149 F2/R2	SYBR	0.0127521	23.9004							82.009	B2-1leaf_2	5149 F2/R2	3.53451					6.29312
153	G9	FALSE	B2-1leaf_3	5149 F2/R2	SYBR	0.0134145	23.9134	23.8883						82.009	B2-1leaf_3	5149 F2/R2	3.46146	0.0530334	0.0306189			6.22007
154	G10	FALSE	B2-2leaf_1	5149 F2/R2	SYBR	0.016265	24.1686							81.8775	B2-2leaf_1	5149 F2/R2	3.18348					5.94209
155	G11	FALSE	B2-2leaf_2	5149 F2/R2	SYBR	0.0159265	24.0247							81.8775	B2-2leaf_2	5149 F2/R2	3.21383					5.97243
156	G12	FALSE	B2-2leaf_3	5149 F2/R2	SYBR	0.0148013	24.1095	24.1009	23.9946	3.35737	1.56236	0.338598	-1.56236	81.8775	B2-2leaf_3	5149 F2/R2	3.31952	0.0714144	0.0412311	0.035925	0.0515254	6.07813
157	G13	FALSE	B4-1leaf_1	5149 F2/R2	SYBR	0.0271676	22.8931							81.8775	B4-1leaf_1	5149 F2/R2	2.44336					5.20197
158	G14	FALSE	B4-1leaf_2	5149 F2/R2	SYBR	0.0268554	22.8911							81.8775	B4-1leaf_2	5149 F2/R2	2.46004					5.21865
159	G15	FALSE	B4-1leaf_3	5149 F2/R2	SYBR	0.0313446	22.8143	22.8662						81.8775	B4-1leaf_3	5149 F2/R2	2.23703	0.124218	0.0717175			4.99564
160	G16	FALSE	B4-2leaf_1	5149 F2/R2	SYBR	0.0170024	23.2447							81.8775	B4-2leaf_1	5149 F2/R2	3.11951					5.87812
161	G17	FALSE	B4-2leaf_2	5149 F2/R2	SYBR	0.0179985	23.4259							81.746	B4-2leaf_2	5149 F2/R2	3.03737					5.79598
162	G18	FALSE	B4-2leaf_3	5149 F2/R2	SYBR	0.0168651	23.305	23.3252	23.0957	2.73809	0.943078	0.520122	-0.943078	81.8775	B4-2leaf_3	5149 F2/R2	3.13121	0.0511364	0.0295236	0.0506206	0.0626635	5.88981
163	G19	FALSE	B6-1leaf_1	5149 F2/R2	SYBR	0.0184396	23.041							81.8775	B6-1leaf_1	5149 F2/R2	3.00244					5.76105
164	G20	FALSE	B6-1leaf_2	5149 F2/R2	SYBR	0.0180912	23.0758							81.8775	B6-1leaf_2	5149 F2/R2	3.02996					5.78856
165	G21	FALSE	B6-1leaf_3	5149 F2/R2	SYBR	0.0174894	23.013	23.0433						81.746	B6-1leaf_3	5149 F2/R2	3.07877	0.0386548	0.0223174			5.83737
166	G22	FALSE	B6-2leaf_1	5149 F2/R2	SYBR	0.0198625	23.2917							81.746	B6-2leaf_1	5149 F2/R2	2.8952					5.65381
167	G23	FALSE	B6-2leaf_2	5149 F2/R2	SYBR	0.0219591	23.1506							81.8775	B6-2leaf_2	5149 F2/R2	2.75043					5.50904
168	G24	FALSE	B6-2leaf_3	5149 F2/R2	SYBR	0.0289769	23.1532	23.1985	23.1209	2.85119	1.05618	0.480903	-1.05618	81.8775	B6-2leaf_3	5149 F2/R2	2.35035	0.282219	0.162939	0.0926284	0.099721	5.10896
169	H1	FALSE	0B-1roots_1	5149 F2/R2	SYBR	1	16.986							81.8775	0B-1roots_1	5149 F2/R2	-2.75861					0
170	H2	FALSE	0B-1roots_2	5149 F2/R2	SYBR	1.11302	16.9855							81.8775	0B-1roots_2	5149 F2/R2	-2.91308					-0.154476
171	H3	FALSE	0B-1roots_3	5149 F2/R2	SYBR	1.09416	16.9724	16.9813						81.8775	0B-1roots_3	5149 F2/R2	-2.88843	0.0829908	0.0479148			-0.129824
172	H4	FALSE	0B-2roots_1	5149 F2/R2	SYBR	1.35305	16.6194							81.8775	0B-2roots_1	5149 F2/R2	-3.19482					-0.436216
173	H5	FALSE	0B-2roots_2	5149 F2/R2	SYBR	1.38022	16.551							81.8775	0B-2roots_2	5149 F2/R2	-3.22351					-0.464901
174	H6	FALSE	0B-2roots_3	5149 F2/R2	SYBR	1.30741	16.6017	16.5907	16.786	-3.02063	-4.81564	28.1612	4.81564	82.009	0B-2roots_3	5149 F2/R2	-3.14532	0.0395512	0.0228349	0.0353748	0.0511434	-0.386717
175	H7	FALSE	3-4B-1roots_1	5149 F2/R2	SYBR	1.09627	16.8048							81.8775	3-4B-1roots_1	5149 F2/R2	-2.89121					-0.132605
176	H8	FALSE	3-4B-1roots_2	5149 F2/R2	SYBR	1.04932	16.8302							82.009	3-4B-1roots_2	5149 F2/R2	-2.82806					-0.0694523
177	H9	FALSE	3-4B-1roots_3	5149 F2/R2	SYBR	1.0758	16.8061	16.8137						82.009	3-4B-1roots_3	5149 F2/R2	-2.86401	0.0316772	0.0182889			-0.105408
178	H10	FALSE	3-4B-2roots_1	5149 F2/R2	SYBR	1.28918	16.9445							81.8775	3-4B-2roots_1	5149 F2/R2	-3.12506					-0.366449
179	H11	FALSE	3-4B-2roots_2	5149 F2/R2	SYBR	1.34364	16.9599							81.8775	3-4B-2roots_2	5149 F2/R2	-3.18475					-0.426144
180	H12	FALSE	3-4B-2roots_3	5149 F2/R2	SYBR	1.70359	16.9611	16.9552	16.8844	-3.07005	-4.86506	29.1426	4.86506	81.8775	3-4B-2roots_3	5149 F2/R2	-3.52719	0.217	0.125285	0.071787	0.0807319	-0.768579
193	I1	FALSE	B0-1leaf_1	29173 F1/R1	SYBR	0.0121499	33.4396							71.359	B0-1leaf_1	29173 F1/R1	13.3142					6.36292
194	I2	FALSE	B0-1leaf_2	29173 F1/R1	SYBR	0.000779096	37.4436							71.8849	B0-1leaf_2	29173 F1/R1	17.2772					10.3259
195	I3	FALSE	B0-1leaf_3	29173 F1/R1	SYBR	0.00981551	33.8595	34.9142						71.2275	B0-1leaf_3	29173 F1/R1	13.622	2.20456	1.2728			6.67072
196	I4	FALSE	B0-2leaf_1	29173 F1/R1	SYBR	0.00616157	34.9472							86.7423	B0-2leaf_1	29173 F1/R1	14.2937					7.34249
197	I5	FALSE	B0-2leaf_2	29173 F1/R1	SYBR	0.00333553	35.63							71.359	B0-2leaf_2	29173 F1/R1	15.1791					8.22787
198	I6	FALSE	B0-2leaf_3	29173 F1/R1	SYBR	0.0153793	33.6414	34.7395	34.8269	14.4434				73.1997	B0-2leaf_3	29173 F1/R1	12.9741	1.1096	0.64063	0.956717		6.02287
199	I7	FALSE	B2-1leaf_1	29173 F1/R1	SYBR	0.0125991	33.6815							79.5108	B2-1leaf_1	29173 F1/R1	13.2618					6.31053
200	I8	FALSE	B2-1leaf_2	29173 F1/R1	SYBR	0.0199763	32.9627							71.359	B2-1leaf_2	29173 F1/R1	12.5968					5.64557
201	I9	FALSE	B2-1leaf_3	29173 F1/R1	SYBR	0.0321999	32.36	33.0014						71.359	B2-1leaf_3	29173 F1/R1	11.9081	0.6769	0.390809			4.9568
202	I10	FALSE	B2-2leaf_1	29173 F1/R1	SYBR	0.0110885	34.4312							85.822	B2-2leaf_1	29173 F1/R1	13.4461					6.49479
203	I11	FALSE	B2-2leaf_2	29173 F1/R1	SYBR	0.0115267	34.201							71.359	B2-2leaf_2	29173 F1/R1	13.3901					6.43887
204	I12	FALSE	B2-2leaf_3	29173 F1/R1	SYBR	0.00762256	34.7768	34.4696	33.7355	13.0983	-1.34512	2.54051	1.34512	71.096	B2-2leaf_3	29173 F1/R1	13.9868	0.329514	0.190245	0.290527	0.999856	7.03551
205	I13	FALSE	B4-1leaf_1	29173 F1/R1	SYBR	0.027392	32.5911							85.9535	B4-1leaf_1	29173 F1/R1	12.1414					5.1901
206	I14	FALSE	B4-1leaf_2	29173 F1/R1	SYBR	0.026261	32.6333							71.2275	B4-1leaf_2	29173 F1/R1	12.2022					5.25093
207	I15	FALSE	B4-1leaf_3	29173 F1/R1	SYBR	0.00491641	35.1967	33.4737						79.6423	B4-1leaf_3	29173 F1/R1	14.6194	1.41348	0.816075			7.66818
208	I16	FALSE	B4-2leaf_1	29173 F1/R1	SYBR	0.010957	33.5885							79.6423	B4-2leaf_1	29173 F1/R1	13.4633					6.512
209	I17	FALSE	B4-2leaf_2	29173 F1/R1	SYBR	0.00610285	34.6961							71.7534	B4-2leaf_2	29173 F1/R1	14.3076					7.3563
210	I18	FALSE	B4-2leaf_3	29173 F1/R1	SYBR	0.0212344	32.6825	33.6557	33.5647	13.2071	-1.2363	2.35594	1.2363	71.096	B4-2leaf_3	29173 F1/R1	12.5087	0.899987	0.519608	0.667842	1.16676	5.55745
211	I19	FALSE	B6-1leaf_1	29173 F1/R1	SYBR	0.0186735	32.7327							79.3794	B6-1leaf_1	29173 F1/R1	12.6941					5.74286
212	I20	FALSE	B6-1leaf_2	29173 F1/R1	SYBR	0.0252351	32.3055							70.9645	B6-1leaf_2	29173 F1/R1	12.2597					5.30842
213	I21	FALSE	B6-1leaf_3	29173 F1/R1	SYBR	0.0200848	32.5232	32.5205						79.3794	B6-1leaf_3	29173 F1/R1	12.589	0.226659	0.130862			5.63775
214	I22	FALSE	B6-2leaf_1	29173 F1/R1	SYBR	0.0159941	33.3141							79.3794	B6-2leaf_1	29173 F1/R1	12.9176					5.96632
215	I23	FALSE	B6-2leaf_2	29173 F1/R1	SYBR	0.0165478	33.2687							79.5108	B6-2leaf_2	29173 F1/R1	12.8685					5.91721
216	I24	FALSE	B6-2leaf_3	29173 F1/R1	SYBR	0.0119176	34.1449	33.5759	33.0482	12.7785	-1.6649	3.17093	1.6649	79.6423	B6-2leaf_3	29173 F1/R1	13.342	0.260391	0.150337	0.140599	0.966993	6.39077
217	J1	FALSE	0B-1roots_1	29173 F1/R1	SYBR	1	26.6959							79.5108	0B-1roots_1	29173 F1/R1	6.95126					0
218	J2	FALSE	0B-1roots_2	29173 F1/R1	SYBR	1.23586	26.5443							79.5108	0B-1roots_2	29173 F1/R1	6.64575					-0.30551
219	J3	FALSE	0B-1roots_3	29173 F1/R1	SYBR	1.30178	26.4316	26.5573						79.6423	0B-1roots_3	29173 F1/R1	6.57078	0.201547	0.116363			-0.380486
220	J4	FALSE	0B-2roots_1	29173 F1/R1	SYBR	0.953653	26.8339							79.5108	0B-2roots_1	29173 F1/R1	7.01973					0.0684643
221	J5	FALSE	0B-2roots_2	29173 F1/R1	SYBR	1.06307	26.6375							79.6423	0B-2roots_2	29173 F1/R1	6.86303					-0.0882339
222	J6	FALSE	0B-2roots_3	29173 F1/R1	SYBR	1.04672	26.6324	26.7013	26.6293	6.82266	-7.62073	196.82	7.62073	79.6423	0B-2roots_3	29173 F1/R1	6.88539	0.0847556	0.0489337	0.0826484	0.96028	-0.0658741
223	J7	FALSE	3-4B-1roots_1	29173 F1/R1	SYBR	0.492734	27.6684							79.5108	3-4B-1roots_1	29173 F1/R1	7.97238					1.02112
224	J8	FALSE	3-4B-1roots_2	29173 F1/R1	SYBR	0.535558	27.5104							79.6423	3-4B-1roots_2	29173 F1/R1	7.85215					0.900887
225	J9	FALSE	3-4B-1roots_3	29173 F1/R1	SYBR	0.490901	27.6478	27.6089						79.5108	3-4B-1roots_3	29173 F1/R1	7.97776	0.0710194	0.0410031			1.0265
226	J10	FALSE	3-4B-2roots_1	29173 F1/R1	SYBR	0.842295	27.2684							79.6423	3-4B-2roots_1	29173 F1/R1	7.19886					0.247602
227	J11	FALSE	3-4B-2roots_2	29173 F1/R1	SYBR	0.745794	27.519	27.3937	27.5228	7.56835	-6.87504	117.38	6.87504	79.5108	3-4B-2roots_2	29173 F1/R1	7.37441	0.124132	0.0877743	0.0643887	0.958881	0.423151
228	J12	TRUE	3-4B-2roots_3	29173 F1/R1	SYBR									92.2646	3-4B-2roots_3	29173 F1/R1
241	K1	FALSE	B0-1leaf_1	25261 F1/R1	SYBR	0.0406986	32.0874							83.7183	B0-1leaf_1	25261 F1/R1	11.962					4.61888
242	K2	FALSE	B0-1leaf_2	25261 F1/R1	SYBR	0.0287429	32.6303							83.5868	B0-1leaf_2	25261 F1/R1	12.4638					5.12065
243	K3	FALSE	B0-1leaf_3	25261 F1/R1	SYBR	0.0649793	31.5245	32.0807						83.7183	B0-1leaf_3	25261 F1/R1	11.287	0.590508	0.34093			3.94388
244	K4	FALSE	B0-2leaf_1	25261 F1/R1	SYBR	0.0550932	32.1786							83.7183	B0-2leaf_1	25261 F1/R1	11.5251					4.18198
245	K5	FALSE	B0-2leaf_2	25261 F1/R1	SYBR	0.0579681	31.9027							83.7183	B0-2leaf_2	25261 F1/R1	11.4517					4.1086
246	K6	FALSE	B0-2leaf_3	25261 F1/R1	SYBR	0.055968	32.1696	32.0836	32.0822	11.6987				83.7183	B0-2leaf_3	25261 F1/R1	11.5024	0.037568	0.0216899	0.18131		4.15925
247	K7	FALSE	B2-1leaf_1	25261 F1/R1	SYBR	0.0230248	33.2035							75.4349	B2-1leaf_1	25261 F1/R1	12.7838					5.44067
248	K8	FALSE	B2-1leaf_2	25261 F1/R1	SYBR	0.0185146	33.4642							83.9812	B2-1leaf_2	25261 F1/R1	13.0983					5.75519
249	K9	FALSE	B2-1leaf_3	25261 F1/R1	SYBR	0.0420811	32.3658	33.0112						74.5145	B2-1leaf_3	25261 F1/R1	11.9138	0.613576	0.354249			4.57068
250	K10	FALSE	B2-2leaf_1	25261 F1/R1	SYBR	0.0236517	33.7302							84.1127	B2-2leaf_1	25261 F1/R1	12.7451					5.40191
251	K11	FALSE	B2-2leaf_2	25261 F1/R1	SYBR	0.0407762	32.7701							83.9812	B2-2leaf_2	25261 F1/R1	11.9593					4.61613
252	K12	FALSE	B2-2leaf_3	25261 F1/R1	SYBR	0.0438702	32.6438	33.048	33.0296	12.3924	0.693661	0.618283	-0.693661	74.909	B2-2leaf_3	25261 F1/R1	11.8538	0.486999	0.281169	0.317709	0.365803	4.51061
253	K13	FALSE	B4-1leaf_1	25261 F1/R1	SYBR	0.0280166	32.9505							84.1127	B4-1leaf_1	25261 F1/R1	12.5007					5.15757
254	K14	FALSE	B4-1leaf_2	25261 F1/R1	SYBR	0.0313462	32.7698							84.1127	B4-1leaf_2	25261 F1/R1	12.3387					4.99556
255	K15	FALSE	B4-1leaf_3	25261 F1/R1	SYBR	0.0511583	32.2093	32.6432						83.9812	B4-1leaf_3	25261 F1/R1	11.632	0.461926	0.266693			4.28889
256	K16	FALSE	B4-2leaf_1	25261 F1/R1	SYBR	0.0422468	32.0334							84.1127	B4-2leaf_1	25261 F1/R1	11.9082					4.56502
257	K17	FALSE	B4-2leaf_2	25261 F1/R1	SYBR	0.0546003	31.9266							74.909	B4-2leaf_2	25261 F1/R1	11.5381					4.19495
258	K18	FALSE	B4-2leaf_3	25261 F1/R1	SYBR	0.0355718	32.3301	32.0967	32.3699	12.0123	0.313646	0.804606	-0.313646	84.1127	B4-2leaf_3	25261 F1/R1	12.1563	0.311086	0.179606	0.223149	0.287522	4.81312
259	K19	FALSE	B6-1leaf_1	25261 F1/R1	SYBR	0.0485289	31.7467							83.9812	B6-1leaf_1	25261 F1/R1	11.7082					4.36501
260	K20	FALSE	B6-1leaf_2	25261 F1/R1	SYBR	0.0370792	32.1422							84.1127	B6-1leaf_2	25261 F1/R1	12.0964					4.75325
261	K21	FALSE	B6-1leaf_3	25261 F1/R1	SYBR	0.038987	31.9582	31.9491						75.1719	B6-1leaf_3	25261 F1/R1	12.024	0.206449	0.119194			4.68086
262	K22	FALSE	B6-2leaf_1	25261 F1/R1	SYBR	0.0612311	31.7693							83.9812	B6-2leaf_1	25261 F1/R1	11.3727					4.02959
263	K23	FALSE	B6-2leaf_2	25261 F1/R1	SYBR	0.0618617	31.7581							83.9812	B6-2leaf_2	25261 F1/R1	11.358					4.01481
264	K24	FALSE	B6-2leaf_3	25261 F1/R1	SYBR	0.0856017	31.6923	31.7399	31.8445	11.5748	-0.123916	1.08969	0.123916	83.8497	B6-2leaf_3	25261 F1/R1	10.8894	0.274909	0.158719	0.138956	0.228434	3.54622
265	L1	FALSE	0B-1roots_1	25261 F1/R1	SYBR	1	27.0878							87.9257	0B-1roots_1	25261 F1/R1	7.34315					0
266	L2	FALSE	0B-1roots_2	25261 F1/R1	SYBR	1.11132	27.0894							87.9257	0B-1roots_2	25261 F1/R1	7.19088					-0.152271
267	L3	FALSE	0B-1roots_3	25261 F1/R1	SYBR	1.02394	27.1699	27.1157						88.0572	0B-1roots_3	25261 F1/R1	7.30903	0.0799059	0.0461337			-0.0341244
268	L4	FALSE	0B-2roots_1	25261 F1/R1	SYBR	1.1956	26.8996							87.9257	0B-2roots_1	25261 F1/R1	7.08542					-0.257736
269	L5	FALSE	0B-2roots_2	25261 F1/R1	SYBR	1.26479	26.7787							87.9257	0B-2roots_2	25261 F1/R1	7.00425					-0.338903
270	L6	FALSE	0B-2roots_3	25261 F1/R1	SYBR	1.27663	26.7378	26.8054	26.9605	7.15392	-4.54477	23.3406	4.54477	87.9257	0B-2roots_3	25261 F1/R1	6.99081	0.0511845	0.0295514	0.0378425	0.185217	-0.352343
271	L7	FALSE	3-4B-1roots_1	25261 F1/R1	SYBR	0.563288	27.8672							83.7183	3-4B-1roots_1	25261 F1/R1	8.17121					0.828056
272	L8	FALSE	3-4B-1roots_2	25261 F1/R1	SYBR	0.669483	27.5802							83.7183	3-4B-1roots_2	25261 F1/R1	7.92203					0.57888
273	L9	FALSE	3-4B-1roots_3	25261 F1/R1	SYBR	0.774878	27.3812	27.6096						83.8497	3-4B-1roots_3	25261 F1/R1	7.71111	0.230314	0.132972			0.367958
274	L10	FALSE	3-4B-2roots_1	25261 F1/R1	SYBR	1.11818	27.2515							83.7183	3-4B-2roots_1	25261 F1/R1	7.182					-0.161154
275	L11	FALSE	3-4B-2roots_2	25261 F1/R1	SYBR	1.14152	27.2968							83.7183	3-4B-2roots_2	25261 F1/R1	7.1522					-0.190954
276	L12	FALSE	3-4B-2roots_3	25261 F1/R1	SYBR	1.5817	27.17	27.2394	27.4245	7.47004	-4.22865	18.7479	4.22865	83.7183	3-4B-2roots_3	25261 F1/R1	6.68167	0.280657	0.162037	0.147505	0.233732	-0.66148
To build a graph
Gene	GAPDH						Gene_25261						Gene_29173						Gene_5149						Gene_5298
Condition	0B-leaves	2B-leaves	4B-leaves	6B-leaves	0B-roots	3-4B-roots	0B-leaves	2B-leaves	4B-leaves	6B-leaves	0B-roots	3-4B-roots	0B-leaves	2B-leaves	4B-leaves	6B-leaves	0B-roots	3-4B-roots	0B-leaves	2B-leaves	4B-leaves	6B-leaves	0B-roots	3-4B-roots	0B-leaves	2B-leaves	4B-leaves	6B-leaves	0B-roots	3-4B-roots
Mean Ct per condition	20.3835	20.6373	20.3576	20.2697	19.8066	19.9545	32.0822	33.0296	32.3699	31.8445	26.9605	27.4245	34.8269	33.7355	33.5647	33.0482	26.6293	27.5228	22.1785	23.9946	23.0957	23.1209	16.786	16.8844	28.146	28.3008	28.4908	28.3164	27.181	27.363
Ct/first biorepl.	20.1764	20.4125	20.486	20.0062	19.8347	19.6748	32.0807	33.0112	32.6432	31.9491	27.1157	27.6096	34.9142	33.0014	33.4737	32.5205	26.5573	27.6089	21.4513	23.8883	22.8662	23.0433	16.9813	16.8137	28.2491	28.2133	28.5685	28.2701	27.0968	27.016
Ct/second biorepl.	20.5905	20.862	20.2292	20.5332	19.7786	20.2342	32.0836	33.048	32.0967	31.7399	26.8054	27.2394	34.7395	34.4696	33.6557	33.5759	26.7013	27.3937	22.9058	24.1009	23.3252	23.1985	16.5907	16.9552	27.9914	28.3882	28.413	28.3627	27.2652	27.7099
